# Supplementary material for: Dual nematode infection in Brassica nigra affects shoot metabolome and aphid survival in distinct contrast to single-species infection
Source: J Exp Bot. 2024 Aug 29;75(22):7317–36. doi: 10.1093/jxb/erae364 (PMC11630020; doi:10.1093/jxb/erae364)
Supplement: erae364_suppl_Supplementary_Table_S1 [file erae364_suppl_supplementary_table_s1.xlsx]

## Sheet: Sheet1_Feature table LEAVES
FeatureID	RT	m.z	Name	kingdom_CF	superclass_CF	class_CF	subclass_CF	parent_CF	description_CF	pathway_NP	superclass_NP	class_NP
3780	3.86	139.039	3,4-Dihydroxybenzaldehyde, Protocatechualdehyde	NA	NA	NA	NA	NA	NA	NA	NA	NA
1078	7.75	162.055	4-hydroxyindole-3-carbaldehyde	NA	NA	NA	NA	NA	NA	NA	NA	NA
4157	4.34	479.079	4-Methoxyglucobrassicin	NA	NA	NA	NA	NA	NA	NA	NA	NA
4153	4.33	399.122	4-Methoxyglucobrassicin, desulfo fragment	NA	NA	NA	NA	NA	NA	NA	NA	NA
4181	4.33	237.069	4-Methoxyglucobrassicin-Fragment -SO3, -Hex	NA	NA	NA	NA	NA	NA	NA	NA	NA
3305	1.46	136.062	Adenosine, in-source fragment peak 2	NA	NA	NA	NA	NA	NA	NA	NA	NA
3306	1.47	268.104	Adenosine, peak 2	NA	NA	NA	NA	NA	NA	NA	NA	NA
2891	1.04	135.048	alpha-phenylglycine - NH3 Peak 1	NA	NA	NA	NA	NA	NA	NA	NA	NA
1962	0.87	175.119	Arginine	NA	NA	NA	NA	NA	NA	NA	NA	NA
5244	13.06	307.058	Biochanin A, internal standard	Organic compounds	Organic oxygen compounds	Organooxygen compounds	Ethers	Polyethylene glycols	Organic compounds; Alcohols and polyols; Ethers; Primary alcohols; Organooxygen compounds; Dialkyl ethers; Polyethylene glycols; Hydrocarbon derivatives; Organic oxygen compounds; Chemical entities	Fatty acids	Glycerolipids	Monoacylglycerols
3770	3.84	163.04	Chlorogenic acid in source fragment	NA	NA	NA	NA	NA	NA	NA	NA	NA
169	1.01	112.051	Cytosine	NA	NA	NA	NA	NA	NA	NA	NA	NA
4942	9.08	176.071	degradation product of 4MeOI3M, 4-Methoxyindole-3-methanol	NA	NA	NA	NA	NA	NA	NA	NA	NA
4068	4.22	344.116	Desulfogluconasturtiin	NA	NA	NA	NA	NA	NA	NA	NA	NA
2848	1	261.037	D-Glucose 6-phosphate	NA	NA	NA	NA	NA	NA	NA	NA	NA
2751	0.99	381.079	disaccharide, e.g. Maltose (1)	NA	NA	NA	NA	NA	NA	NA	NA	NA
3159	1.1	381.079	disaccharide, e.g. Maltose (2)	NA	NA	NA	NA	NA	NA	NA	NA	NA
1267	11.08	271.06	Genistein	NA	NA	NA	NA	NA	NA	NA	NA	NA
3740	3.81	207.061	Glucobrassicin, in-source fragment -SO3, -Hex	NA	NA	NA	NA	NA	NA	NA	NA	NA
3806	3.9	360.111	Glucolimnanthin, desulfo fragment	NA	NA	NA	NA	NA	NA	NA	NA	NA
3807	3.9	198.058	Glucolimnanthin-Fragment -SO3, -Hex	NA	NA	NA	NA	NA	NA	NA	NA	NA
3381	2.14	294.1	Gluconapin, desulfo fragment	NA	NA	NA	NA	NA	NA	NA	NA	NA
4080	4.22	424.073	Gluconasturtiin	NA	NA	NA	NA	NA	NA	NA	NA	NA
4098	4.23	477.993	Gluconasturtiin, 3rd isotope?	NA	NA	NA	NA	NA	NA	NA	NA	NA
4078	4.22	847.14	gluconasturtiin, dimer	NA	NA	NA	NA	NA	NA	NA	NA	NA
4067	4.22	182.064	Gluconasturtiin, fragment, desulfo -glc,	NA	NA	NA	NA	NA	NA	NA	NA	NA
4069	4.22	767.183	Gluconasturtiin, unknown dimer/adduct	NA	NA	NA	NA	NA	NA	NA	NA	NA
3102	1.04	217.034	Glucuronic acid	NA	NA	NA	NA	NA	NA	NA	NA	NA
3734	3.81	130.065	Gramine, fragment	NA	NA	NA	NA	NA	NA	NA	NA	NA
3817	3.88	295.165	H-TYR-ILE-OH, Tyrosyl-Isoleucine	NA	NA	NA	NA	NA	NA	NA	NA	NA
5030	10.52	275.139	IAA-valine_ IAA-Val_ Indole-3-acetyl-valine, internal standard	NA	NA	NA	NA	NA	NA	NA	NA	NA
1231	10.52	229.133	IAA-valine_ IAA-Val_ Indole-3-acetyl-valine, internal standard_ Fragment2	NA	NA	NA	NA	NA	NA	NA	NA	NA
5037	10.52	130.065	IAA-valine_ IAA-Val_ Indole-3-acetyl-valine, internal standard_ Fragment	NA	NA	NA	NA	NA	NA	NA	NA	NA
5090	11.28	176.071	Indole-3-carboxylic acid, adduct	NA	NA	NA	NA	NA	NA	NA	NA	NA
2384	0.91	124.038	isonicotinic acid	Organic compounds	Organic acids and derivatives	Carboxylic acids and derivatives	Amino acids, peptides, and analogues	Alpha amino acids and derivatives	Organic compounds; Organoheterocyclic compounds; Amino acids, peptides, and analogues; Alpha amino acids and derivatives; Alcohols and polyols; Organic acids and derivatives; Carboxylic acids and derivatives; Organonitrogen compounds; Primary alcohols; Organooxygen compounds; Amino acids and derivatives; Carboxylic acid amides; Carboxylic acid derivatives; Secondary alcohols; Carbonyl compounds; …	Amino acids and Peptides	Oligopeptides	Polyamines
647	4.07	216.088	Kinetin, internal standard	NA	NA	NA	NA	NA	NA	NA	NA	NA
2943	1.04	177.039	L-ascorbic acid	NA	NA	NA	NA	NA	NA	NA	NA	NA
2788	0.98	147.077	L-Glutamine	NA	NA	NA	NA	NA	NA	NA	NA	NA
50	0.87	110.072	L-Histidin, in-source fragment	NA	NA	NA	NA	NA	NA	NA	NA	NA
53	0.87	156.077	L-Histidine	NA	NA	NA	NA	NA	NA	NA	NA	NA
6836	17.48	281.247	Linoleic acid	NA	NA	NA	NA	NA	NA	NA	NA	NA
3358	1.61	132.102	L-Leucine	NA	NA	NA	NA	NA	NA	NA	NA	NA
2926	1.04	130.087	L-Lysine, fragment	NA	NA	NA	NA	NA	NA	NA	NA	NA
2886	1.01	116.071	L-Proline	NA	NA	NA	NA	NA	NA	NA	NA	NA
3612	3.63	188.071	L-Tryptophane, fragment	NA	NA	NA	NA	NA	NA	NA	NA	NA
3312	1.48	182.081	L-Tyrosine	NA	NA	NA	NA	NA	NA	NA	NA	NA
2940	1.04	118.087	L-Valine	NA	NA	NA	NA	NA	NA	NA	NA	NA
1005	6.59	206.081	N-(3-Hydroxypropyl)-phthalimide; 1H-Isoindole-1,3(2H)-dione	Organic compounds	Organic acids and derivatives	Carboxylic acids and derivatives	Amino acids, peptides, and analogues	Phenylalanine and derivatives	Organic compounds; Lipids and lipid-like molecules; Amino acids, peptides, and analogues; Alpha amino acids and derivatives; Organic acids and derivatives; Carboxylic acids and derivatives; Organonitrogen compounds; Organooxygen compounds; Fatty amides; Amino acids and derivatives; Guanidines; Alpha amino acid esters; Monoalkylamines; Carboxylic acid amides; Carboxylic acid derivatives; N-acyl-al…	Amino acids and Peptides	Small peptides	Dipeptides
2821	0.99	123.056	Nicotine amide, peak 1	NA	NA	NA	NA	NA	NA	NA	NA	NA
3297	1.45	123.054	Nicotine amide, peak 2	NA	NA	NA	NA	NA	NA	NA	NA	NA
2786	0.99	138.055	N-Methylnicotinate, Trigonelline	NA	NA	NA	NA	NA	NA	NA	NA	NA
5628	14.65	293.21	OPDA, cis-12-Oxo-phytodienoic acid	NA	NA	NA	NA	NA	NA	NA	NA	NA
3396	2.78	166.086	Phenylalanin	NA	NA	NA	NA	NA	NA	NA	NA	NA
3405	2.79	120.081	Phenylalanin fragment	NA	NA	NA	NA	NA	NA	NA	NA	NA
2920	1.03	193.071	Quinic acid	NA	NA	NA	NA	NA	NA	NA	NA	NA
350	2.94	163.984	raphanusamic acid	Organic compounds	Organic acids and derivatives	Carboxylic acids and derivatives	Amino acids, peptides, and analogues	Gamma-glutamyl amino acids	Organic compounds; Organoheterocyclic compounds; Organosulfur compounds; Carbohydrates and carbohydrate conjugates; Lipids and lipid-like molecules; Amino acids, peptides, and analogues; Alpha amino acids and derivatives; Alcohols and polyols; Ethers; Organic acids and derivatives; Carboxylic acids and derivatives; Organonitrogen compounds; Organooxygen compounds; Fatty amides; Amino acids and de…	Carbohydrates	Small peptides	Tripeptides
4209	4.36	377.145	Riboflavin	NA	NA	NA	NA	NA	NA	NA	NA	NA
4535	5.11	303.05	Rutin, in-source fragment 302	Organic compounds	Phenylpropanoids and polyketides	Flavonoids	Flavonoid glycosides	Flavonoid-3-O-glycosides	Organic compounds; Organoheterocyclic compounds; Carbohydrates and carbohydrate conjugates; Pyrans; Benzopyrans; Alcohols and polyols; Phenols; Chromones; Ethers; Phenylpropanoids and polyketides; Organic acids and derivatives; Primary alcohols; Organooxygen compounds; Flavonoids; Pyranones and derivatives; Flavonoid glycosides; Disaccharides; Flavonoid O-glycosides; Flavones; Acetals; Secondary …	Shikimates and Phenylpropanoids	Flavonoids	Flavonols
4529	5.11	449.108	Rutin, in-source fragment 448	NA	NA	NA	NA	NA	NA	NA	NA	NA
4536	5.11	465.103	Rutin, in-source fragment 464	Organic compounds	Phenylpropanoids and polyketides	Flavonoids	Flavonoid glycosides	Flavonoid-3-O-glycosides	Organic compounds; Organoheterocyclic compounds; Carbohydrates and carbohydrate conjugates; Lipids and lipid-like molecules; Styrenes; Coumaric acids and derivatives; Pyrans; Benzopyrans; Alcohols and polyols; Phenols; Catechols; Chromones; Ethers; Phenylpropanoids and polyketides; Organic acids and derivatives; Carboxylic acids and derivatives; Primary alcohols; Organooxygen compounds; Fatty aci…	Shikimates and Phenylpropanoids	Flavonoids	Flavonols
3783	3.87	323.074	salicylic acid 2-O-beta-D-glucoside	NA	NA	NA	NA	NA	NA	NA	NA	NA
4929	8.14	207.065	Scoparone (6,7 Dimethoxycoumarin; 6,7-Dimethylesculetin)	NA	NA	NA	NA	NA	NA	NA	NA	NA
4708	5.78	193.05	Scopoletin	NA	NA	NA	NA	NA	NA	NA	NA	NA
3728	3.78	355.102	Scopolin	NA	NA	NA	NA	NA	NA	NA	NA	NA
132	0.98	106.05	Serine	NA	NA	NA	NA	NA	NA	NA	NA	NA
4570	5.32	211.096	Sinapyl alcohol	NA	NA	NA	NA	NA	NA	NA	NA	NA
3215	1.45	360.042	Sinigrin	NA	NA	NA	NA	NA	NA	NA	NA	NA
3210	1.45	280.085	Sinigrin, desulfo fragment	NA	NA	NA	NA	NA	NA	NA	NA	NA
11	0.83	146.166	Spermidine	NA	NA	NA	NA	NA	NA	NA	NA	NA
6	0.82	112.112	Spermidine, in-source fragment C7H13N	Organic compounds	Organic acids and derivatives	Carboxylic acids and derivatives	Amino acids, peptides, and analogues	Alpha amino acid amides	Organic compounds; Lipids and lipid-like molecules; Amino acids, peptides, and analogues; Alcohols and polyols; Fatty acids and conjugates; Organic acids and derivatives; Carboxylic acids and derivatives; Organonitrogen compounds; Primary alcohols; Organooxygen compounds; Fatty amides; Amino acids and derivatives; Monoalkylamines; Carboxylic acid amides; Carboxylic acid derivatives; N-acyl amines…	Fatty acids	Fatty amides	N-acyl amines
9	0.83	129.139	Spermidine, in-source fragment C7H16N2	NA	NA	NA	NA	NA	NA	NA	NA	NA
2808	0.99	153.076	sugar alcohol, e.g. Adonitol or Arabitol	NA	NA	NA	NA	NA	NA	NA	NA	NA
4709	5.81	207.065	trans/cis sinapic acid	NA	NA	NA	NA	NA	NA	NA	NA	NA
3595	3.62	205.097	Tryptophane	Organic compounds	Nucleosides, nucleotides, and analogues	Purine nucleotides	Purine ribonucleotides	Purine ribonucleoside monophosphates	Organic compounds; Organoheterocyclic compounds; Carbohydrates and carbohydrate conjugates; Pyrimidines and pyrimidine derivatives; Imidazoles; Purines and purine derivatives; Organic acids and derivatives; Organonitrogen compounds; Nucleosides, nucleotides, and analogues; Organooxygen compounds; Phenylazides; Organic phosphoric acids and derivatives; Phosphate esters; Azo compounds; Azoles; Amin…	Carbohydrates	Nucleosides	Purine nucleos(t)ides
3308	1.47	136.075	Tyrosine, in-source fragment C8H9NO	NA	NA	NA	NA	NA	NA	NA	NA	NA
3314	1.48	165.055	Tyrosine, in-source fragment C9H8O3	NA	NA	NA	NA	NA	NA	NA	NA	NA
3036	1.04	113.035	Uracil, peak 1	NA	NA	NA	NA	NA	NA	NA	NA	NA
3278	1.45	245.074	Uridine	NA	NA	NA	NA	NA	NA	NA	NA	NA
1854	0.83	151.009		Organic compounds	Organic acids and derivatives	Carboxylic acids and derivatives	Amino acids, peptides, and analogues	Alpha amino acids and derivatives	Organic compounds; Organoheterocyclic compounds; Organosulfur compounds; Amino acids, peptides, and analogues; Benzenesulfonamides; Alpha amino acids and derivatives; Alkyl aryl ethers; Anisoles; Imidazolidines; Ethers; Organic acids and derivatives; Carboxylic acids and derivatives; Organosulfonic acids and derivatives; Organonitrogen compounds; Anilides; Organooxygen compounds; Amino acids and …	Alkaloids	Pseudoalkaloids	Phenylalanine-derived alkaloids
1937	0.89	382.84		Organic compounds	Benzenoids	Benzene and substituted derivatives	NA	Benzene and substituted derivatives	Organic compounds; Organoheterocyclic compounds; Organic acids and derivatives; Carboxylic acids and derivatives; Organonitrogen compounds; Organooxygen compounds; Carboxylic acid amides; Carboxylic acid derivatives; Carbonyl compounds; Benzene and substituted derivatives; Benzenoids; Vinylogous amides; Organic oxides; Azacyclic compounds; Heteroaromatic compounds; Hydrocarbon derivatives; Organo…	Alkaloids	Nicotinic acid alkaloids	Pyridine alkaloids
2208	0.92	124.923		Organic compounds	Organic nitrogen compounds	Organonitrogen compounds	Amines	Dialkylamines	Organic compounds; Organic acids and derivatives; Organonitrogen compounds; Organooxygen compounds; Monoalkylamines; Dialkylamines; Amines; Primary amines; Secondary amines; Hydrocarbon derivatives; Organopnictogen compounds; Organic oxygen compounds; Organic nitrogen compounds; Chemical entities	Alkaloids	Ornithine alkaloids	Polyamines
2289	0.93	442.799		Organic compounds	Alkaloids and derivatives	Betalains	Betacyanins and derivatives	Betacyanins and derivatives	Organic compounds; Organoheterocyclic compounds; Carbohydrates and carbohydrate conjugates; Lipids and lipid-like molecules; Amino acids, peptides, and analogues; Styrenes; Coumaric acids and derivatives; Alpha amino acids and derivatives; Alkyl aryl ethers; Alcohols and polyols; Phenols; Anisoles; Methoxyphenols; Indoles and derivatives; Sugar acids and derivatives; Ethers; Phenylpropanoids and …	Alkaloids	Tyrosine alkaloids	Betalain alkaloids
2347	0.93	678.711		Organic compounds	Organic acids and derivatives	Carboxylic acids and derivatives	Amino acids, peptides, and analogues	Amino acids and derivatives	Organic compounds; Organoheterocyclic compounds; Halobenzenes; Pyrimidines and pyrimidine derivatives; Pyrazoles; Alkyl aryl ethers; Anisoles; Lactams; Ethers; Organic acids and derivatives; Carboxylic acids and derivatives; Organohalogen compounds; Organonitrogen compounds; Aniline and substituted anilines; Organooxygen compounds; Amino acids and derivatives; Azoles; Aryl chlorides; Chlorobenzen…	Alkaloids	Anthranilic acid alkaloids	Quinazoline alkaloids
2531	0.94	283.951		Organic compounds	Organoheterocyclic compounds	Benzothiazoles	NA	Benzothiazoles	Organic compounds; Organoheterocyclic compounds; Organosulfur compounds; Thiophenes; Organic acids and derivatives; Organosulfonic acids and derivatives; Organonitrogen compounds; Benzothiazoles; Organooxygen compounds; Organic nitro compounds; Sulfonyls; Thioethers; Organic oxoazanium compounds; Benzenoids; Sulfenyl compounds; 2,3,5-trisubstituted thiophenes; Organic 1,3-dipolar compounds; Allyl…	Alkaloids	Small peptides	Thiodiketopiperazine alkaloids
2522	0.94	262.068		Organic compounds	Benzenoids	Benzene and substituted derivatives	Benzenesulfonamides	Benzenesulfonamides	Organic compounds; Organosulfur compounds; Benzenesulfonamides; Halobenzenes; Organic acids and derivatives; Organohalogen compounds; Organosulfonic acids and derivatives; Organonitrogen compounds; Aryl chlorides; Aryl fluorides; Chlorobenzenes; Fluorobenzenes; Sulfonyls; Organochlorides; Organofluorides; Benzene and substituted derivatives; Benzenoids; Aryl halides; Organic oxides; Hydrocarbon d…	Alkaloids	Peptide alkaloids	Simple amide alkaloids
2557	0.97	539.99		Organic compounds	Benzenoids	Benzene and substituted derivatives	Anilides	Anilides	Organic compounds; Halobenzenes; Organic acids and derivatives; Carboxylic acids and derivatives; Organohalogen compounds; Organonitrogen compounds; Anilides; Organooxygen compounds; Carboxylic acid amides; Alkyl fluorides; Aryl chlorides; Carboxylic acid derivatives; Chlorobenzenes; Organochlorides; Organofluorides; Secondary carboxylic acid amides; Carbonyl compounds; Benzene and substituted de…	Alkaloids	Tyrosine alkaloids	Pyridine alkaloids
2716	0.97	543.133		Organic compounds	Organoheterocyclic compounds	Triazines	1,3,5-triazines	1,3,5-triazines	Organic compounds; Organoheterocyclic compounds; Organosulfur compounds; Organic acids and derivatives; Organohalogen compounds; Organonitrogen compounds; Organooxygen compounds; Organophosphorus compounds; Azoles; Sulfonyls; Organothiophosphorus compounds; Organochlorides; Sulfenyl compounds; Dithiophosphate S-esters; Organic oxides; 1,3,5-triazines; Azacyclic compounds; Heteroaromatic compounds…	Alkaloids	Pseudoalkaloids	Purine alkaloids
2771	0.98	489.193		Organic compounds	Organoheterocyclic compounds	Azoles	NA	Azoles	Organic compounds; Organoheterocyclic compounds; Organosulfur compounds; Organic acids and derivatives; Organosulfonic acids and derivatives; Organonitrogen compounds; Organooxygen compounds; Azoles; Sulfonyls; Organosulfonic acids; Organic oxides; Azacyclic compounds; Heteroaromatic compounds; Hydrocarbon derivatives; Organic sulfonic acids and derivatives; Organopnictogen compounds; Organic oxy…	Alkaloids	Pseudoalkaloids	pteridine alkaloids
366	3.17	449.225		Organic compounds	Organoheterocyclic compounds	Indoles and derivatives	Carbazoles	Pyrrolocarbazoles	Organic compounds; Organoheterocyclic compounds; Pyridines and derivatives; Pyrroles; Carbazoles; Indoles and derivatives; Organic acids and derivatives; Carboxylic acids and derivatives; Organohalogen compounds; Organonitrogen compounds; Organooxygen compounds; Aryl chlorides; Carboxylic acid derivatives; Carboxylic acids; Organochlorides; Carboxylic acid imides; N-unsubstituted carboxylic acid …	Alkaloids	Tryptophan alkaloids	Carbazole alkaloids
370	3.19	422.164		Organic compounds	Organic acids and derivatives	Carboxylic acids and derivatives	Amino acids, peptides, and analogues	Alpha amino acids	Organic compounds; Organoheterocyclic compounds; Carbohydrates and carbohydrate conjugates; Amino acids, peptides, and analogues; Alpha amino acids and derivatives; Alcohols and polyols; Phenols; Catechols; Indoles and derivatives; Ethers; Organic acids and derivatives; Carboxylic acids and derivatives; Organonitrogen compounds; Primary alcohols; Organooxygen compounds; Amino acids and derivative…	Alkaloids	Tyrosine alkaloids	Betalain alkaloids
371	3.21	951.263		Organic compounds	Benzenoids	Benzene and substituted derivatives	Benzenesulfonamides	Benzenesulfonamides	Organic compounds; Organoheterocyclic compounds; Organosulfur compounds; Benzenesulfonamides; Halobenzenes; Pyrimidines and pyrimidine derivatives; Imidazoles; Triazoles; Purines and purine derivatives; Organic acids and derivatives; Organohalogen compounds; Organosulfonic acids and derivatives; Organonitrogen compounds; Organic carbonic acids and derivatives; Azoles; Ureas; Purinones; Aryl chlor…	Alkaloids	Pseudoalkaloids	Purine alkaloids
3465	3.22	309.118		Organic compounds	Organoheterocyclic compounds	Imidazopyrimidines	Purines and purine derivatives	6-thiopurines	Organic compounds; Organoheterocyclic compounds; Organosulfur compounds; Pyrimidines and pyrimidine derivatives; Imidazoles; Purines and purine derivatives; Ethers; Organonitrogen compounds; Nucleosides, nucleotides, and analogues; Organooxygen compounds; Azoles; Thioethers; Aminopyrimidines and derivatives; Diazines; Imidazopyrimidines; Benzene and substituted derivatives; N-substituted imidazol…	Alkaloids	Pseudoalkaloids	Purine alkaloids
3484	3.35	327.107		Organic compounds	Organoheterocyclic compounds	Pyridines and derivatives	Pyridinecarboxylic acids and derivatives	Pyridinecarboxylic acids	Organic compounds; Organoheterocyclic compounds; Pyridines and derivatives; Organic acids and derivatives; Carboxylic acids and derivatives; Organonitrogen compounds; Organooxygen compounds; Monocarboxylic acids and derivatives; Carboxylic acids; Pyridinecarboxylic acids and derivatives; Pyridinium derivatives; Pyridinecarboxylic acids; Organic oxides; Azacyclic compounds; Heteroaromatic compound…	Alkaloids	Nicotinic acid alkaloids	Pyridine alkaloids
389	3.41	552.193		Organic compounds	Benzenoids	Benzene and substituted derivatives	Benzenesulfonamides	Aminobenzenesulfonamides	Organic compounds; Organosulfur compounds; Benzenesulfonamides; Organic acids and derivatives; Organosulfonic acids and derivatives; Organonitrogen compounds; Organooxygen compounds; Monocarboxylic acids and derivatives; Organic nitro compounds; Sulfonyls; Carboxylic acids; Organic oxoazanium compounds; Organosulfonamides; Carbonyl compounds; Aminobenzenesulfonamides; Benzene and substituted deri…	Alkaloids	Small peptides	Aminoacids
410	3.54	379.032		Organic compounds	Organoheterocyclic compounds	Benzothiazoles	NA	Benzothiazoles	Organic compounds; Organoheterocyclic compounds; Organosulfur compounds; Organic acids and derivatives; Carboxylic acids and derivatives; Organonitrogen compounds; Benzothiazoles; Organooxygen compounds; Organic nitro compounds; Carbonyl compounds; Benzene and substituted derivatives; Benzenoids; Organic 1,3-dipolar compounds; Allyl-type 1,3-dipolar organic compounds; Propargyl-type 1,3-dipolar o…	Alkaloids	Anthranilic acid alkaloids	Quinazoline alkaloids
419	3.56	473.105		Organic compounds	Benzenoids	Benzene and substituted derivatives	Benzenesulfonamides	Benzenesulfonamides	Organic compounds; Organoheterocyclic compounds; Organosulfur compounds; Benzenesulfonamides; Halobenzenes; Alcohols and polyols; Ethers; Organohalogen compounds; Organonitrogen compounds; Organooxygen compounds; Aryl fluorides; Fluorobenzenes; Dialkyl ethers; Thioethers; Organofluorides; Secondary alcohols; Benzene and substituted derivatives; Benzenoids; Amines; Aryl halides; Sulfenyl compounds…	Alkaloids	Nicotinic acid alkaloids	Phenylalanine-derived alkaloids
431	3.6	709.245		Organic compounds	Organoheterocyclic compounds	Azobenzenes	NA	Azobenzenes	Organic compounds; Organoheterocyclic compounds; Organosulfur compounds; Benzenesulfonamides; Benzenesulfonic acids and derivatives; Organic acids and derivatives; Organosulfonic acids and derivatives; Organonitrogen compounds; Aniline and substituted anilines; Organooxygen compounds; Azo compounds; Sulfonyls; Organosulfonic acids; Carbonyl compounds; Arylsulfonic acids and derivatives; Benzene a…	Alkaloids	Pseudoalkaloids	Azo and Azoxy alkaloids
430	3.6	422.13		Organic compounds	Organic acids and derivatives	Carboxylic acids and derivatives	Amino acids, peptides, and analogues	Amino acids and derivatives	Organic compounds; Organoheterocyclic compounds; Organosulfur compounds; Amino acids, peptides, and analogues; Thiophenes; Alkyl aryl ethers; Anisoles; Ethers; Organic acids and derivatives; Carboxylic acids and derivatives; Organonitrogen compounds; Organooxygen compounds; Amino acids and derivatives; Azoles; Carboxylic acid derivatives; Monocarboxylic acids and derivatives; Thioethers; Carboxyl…	Alkaloids	ÃŽÂ²-lactams	Chromones
3596	3.61	1111.32		Organic compounds	Nucleosides, nucleotides, and analogues	Flavin nucleotides	NA	Flavin nucleotides	Organic compounds; Organoheterocyclic compounds; Carbohydrates and carbohydrate conjugates; Amino acids, peptides, and analogues; Purine ribonucleoside bisphosphates; Pyrazines; Pyrimidines and pyrimidine derivatives; Imidazoles; Pteridines and derivatives; Alcohols and polyols; Lactams; Purines and purine derivatives; Organic acids and derivatives; Carboxylic acids and derivatives; Organonitroge…	Alkaloids	Pseudoalkaloids	pteridine alkaloids
3604	3.63	402.105		Organic compounds	Organic acids and derivatives	Carboxylic acids and derivatives	Amino acids, peptides, and analogues	Amino acids and derivatives	Organic compounds; Organoheterocyclic compounds; Amino acids, peptides, and analogues; Halobenzenes; Pyridines and derivatives; Organic acids and derivatives; Carboxylic acids and derivatives; Organohalogen compounds; Organonitrogen compounds; Organooxygen compounds; Amino acids and derivatives; Carboxylic acid amides; Aryl fluorides; Carboxylic acid derivatives; Fluorobenzenes; Pyridinecarboxyli…	Alkaloids	Nicotinic acid alkaloids	Pyridine alkaloids
477	3.68	762.167		Organic compounds	Benzenoids	Benzene and substituted derivatives	Halobenzenes	Halobenzenes	Organic compounds; Organoheterocyclic compounds; Halobenzenes; Thiophenes; Organic acids and derivatives; Carboxylic acids and derivatives; Organohalogen compounds; Organonitrogen compounds; Organooxygen compounds; Aryl chlorides; Organochlorides; Carbonyl compounds; Benzene and substituted derivatives; Benzenoids; Aryl halides; Organic 1,3-dipolar compounds; Propargyl-type 1,3-dipolar organic co…	Alkaloids	Peptide alkaloids	Simple amide alkaloids
480	3.69	762.246		Organic compounds	Organic acids and derivatives	Carboxylic acids and derivatives	Amino acids, peptides, and analogues	Alpha amino acids and derivatives	Organic compounds; Organoheterocyclic compounds; Amino acids, peptides, and analogues; Halobenzenes; Biphenyls and derivatives; Alpha amino acids and derivatives; Pyrroles; Lactams; Indoles and derivatives; Organic acids and derivatives; Carboxylic acids and derivatives; Organohalogen compounds; Organonitrogen compounds; Organooxygen compounds; Amino acids and derivatives; Carboxylic acid amides;…	Alkaloids	Tryptophan alkaloids	Carboline alkaloids
566	3.87	180.102		Organic compounds	Organic acids and derivatives	Carboxylic acids and derivatives	Amino acids, peptides, and analogues	Alpha amino acids	Organic compounds; Organoheterocyclic compounds; Organosulfur compounds; Amino acids, peptides, and analogues; Alpha amino acids and derivatives; Pyrimidines and pyrimidine derivatives; Organic acids and derivatives; Carboxylic acids and derivatives; Organosulfonic acids and derivatives; Organonitrogen compounds; Organooxygen compounds; Amino acids and derivatives; Sulfonyls; Carboxylic acids; Ca…	Alkaloids	Pseudoalkaloids	Azo and Azoxy alkaloids
563	3.87	318.118		Organic compounds	Organic oxygen compounds	Organooxygen compounds	Ethers	Diarylethers	Organic compounds; Organoheterocyclic compounds; Organosulfur compounds; Benzenesulfonamides; Oxetanes; Pyrimidines and pyrimidine derivatives; Alkyl aryl ethers; Ethers; Organic acids and derivatives; Organosulfonic acids and derivatives; Organonitrogen compounds; Organooxygen compounds; Sulfonylureas; Sulfonyls; Diazines; Organosulfonamides; Benzene and substituted derivatives; Benzenoids; Diar…	Alkaloids	Pseudoalkaloids	Pyridine alkaloids
579	3.91	526.116		Organic compounds	Organoheterocyclic compounds	Azoles	Triazoles	Phenyl-1,2,4-triazoles	Organic compounds; Organoheterocyclic compounds; Organosulfur compounds; Benzenesulfonamides; Halobenzenes; Triazoles; Organic acids and derivatives; Organohalogen compounds; Organosulfonic acids and derivatives; Organonitrogen compounds; Organooxygen compounds; Azoles; Aryl fluorides; Fluorobenzenes; Sulfonyls; Thioethers; Organofluorides; Phenyltriazoles; Benzene and substituted derivatives; Be…	Alkaloids	Pseudoalkaloids	Carboline alkaloids
3861	3.91	602.094		Organic compounds	Organic nitrogen compounds	Organonitrogen compounds	Amines	Dialkylamines	Organic compounds; Organosulfur compounds; Organonitrogen compounds; Dialkylamines; Amines; Organic disulfides; Hydrocarbon derivatives; Organopnictogen compounds; Organic nitrogen compounds; Chemical entities	Alkaloids	Ornithine alkaloids	Polyamines
604	3.95	367.169		Organic compounds	Organic acids and derivatives	Carboxylic acids and derivatives	Amino acids, peptides, and analogues	N-acyl-alpha amino acids and derivatives	Organic compounds; Organoheterocyclic compounds; Carbohydrates and carbohydrate conjugates; Lipids and lipid-like molecules; Amino acids, peptides, and analogues; Aromatic monoterpenoids; Alpha amino acids and derivatives; Alcohols and polyols; Phenols; Anisoles; Ethers; Prenol lipids; Phenylpropanoids and polyketides; Organic acids and derivatives; Carboxylic acids and derivatives; Organonitroge…	Alkaloids	Oligopeptides	Depsipeptides
3913	3.97	434.202		Organic compounds	Organoheterocyclic compounds	Triazines	Aminotriazines	Aminotriazines	Organic compounds; Organoheterocyclic compounds; Triazines; Hydrazines and derivatives; Organonitrogen compounds; Aminotriazines; 1,3,5-triazines; Azacyclic compounds; Heteroaromatic compounds; Hydrocarbon derivatives; Organic nitrogen compounds; Chemical entities	Alkaloids	Ornithine alkaloids	Polyamines
632	4.06	814.191		Organic compounds	Organic acids and derivatives	Carboxylic acids and derivatives	Amino acids, peptides, and analogues	Amino acids and derivatives	Organic compounds; Organoheterocyclic compounds; Organosulfur compounds; Amino acids, peptides, and analogues; Lactams; Organic acids and derivatives; Carboxylic acids and derivatives; Organosulfonic acids and derivatives; Organonitrogen compounds; Organooxygen compounds; Amino acids and derivatives; Sulfonyls; Organosulfonamides; Benzenoids; Amines; Aminosulfonyl compounds; Propargyl-type 1,3-di…	Alkaloids	Oligopeptides	Cyclic peptides
4011	4.07	393.102		Organic compounds	Benzenoids	Benzene and substituted derivatives	Halobenzenes	Dichlorobenzenes	Organic compounds; Organoheterocyclic compounds; Halobenzenes; Triazines; Organohalogen compounds; Organonitrogen compounds; Organooxygen compounds; Aryl chlorides; Chlorobenzenes; Organochlorides; Aminotriazines; Benzene and substituted derivatives; Benzenoids; Amines; Primary amines; Dichlorobenzenes; Aryl halides; Organic oxides; 1,3,5-triazines; Azacyclic compounds; Heteroaromatic compounds; …	Alkaloids	Anthranilic acid alkaloids	Pyridine alkaloids
690	4.25	660.313		Organic compounds	Organic acids and derivatives	Carboxylic acids and derivatives	Amino acids, peptides, and analogues	N-acyl-alpha amino acids	Organic compounds; Organoheterocyclic compounds; Amino acids, peptides, and analogues; Alpha amino acids and derivatives; Pyrimidines and pyrimidine derivatives; Pteridines and derivatives; Pterins and derivatives; Organic acids and derivatives; Carboxylic acids and derivatives; Organonitrogen compounds; Organooxygen compounds; Dicarboxylic acids and derivatives; Amino acids and derivatives; Carb…	Alkaloids	Pseudoalkaloids	pteridine alkaloids
695	4.28	280.154		Organic compounds	Organic acids and derivatives	Carboxylic acids and derivatives	Amino acids, peptides, and analogues	Alpha amino acid amides	Organic compounds; Organoheterocyclic compounds; Carbohydrates and carbohydrate conjugates; Lipids and lipid-like molecules; Amino acids, peptides, and analogues; Alpha amino acids and derivatives; Alkyl aryl ethers; Phenols; Anisoles; Benzoic acids and derivatives; Methoxyphenols; Ethers; Organic acids and derivatives; Carboxylic acids and derivatives; Organonitrogen compounds; Anilides; Benzoyl…	Alkaloids	Nucleosides	Purine nucleos(t)ides
4161	4.32	122.082		Organic compounds	Organoheterocyclic compounds	Imidazopyrimidines	Purines and purine derivatives	Purines and purine derivatives	Organic compounds; Organoheterocyclic compounds; Pyrimidines and pyrimidine derivatives; Purines and purine derivatives; Carboxylic acids and derivatives; Organonitrogen compounds; Organooxygen compounds; Azoles; Monocarboxylic acids and derivatives; Carboxylic acid esters; Aminopyrimidines and derivatives; Diazines; Imidazopyrimidines; Organic oxides; Azacyclic compounds; Heteroaromatic compound…	Alkaloids	Pseudoalkaloids	Purine alkaloids
4197	4.33	496.106		Organic compounds	Organic acids and derivatives	Carboxylic acids and derivatives	Amino acids, peptides, and analogues	Amino acids and derivatives	Organic compounds; Amino acids, peptides, and analogues; Styrenes; Alkyl aryl ethers; Phenols; Anisoles; Methoxyphenols; Ethers; Phenylpropanoids and polyketides; Organic acids and derivatives; Carboxylic acids and derivatives; Organonitrogen compounds; Organooxygen compounds; Amino acids and derivatives; Carboxylic acid amides; Cinnamic acids and derivatives; Carboxylic acid derivatives; Seconda…	Alkaloids	Ornithine alkaloids	Polyamines
4170	4.33	380.103		Organic compounds	Benzenoids	Benzene and substituted derivatives	Benzoic acids and derivatives	Benzoic acids and derivatives	Organic compounds; Organoheterocyclic compounds; Benzoic acids and derivatives; Organic acids and derivatives; Carboxylic acids and derivatives; Organonitrogen compounds; Benzoyl derivatives; Organooxygen compounds; Carboxylic acid derivatives; Monocarboxylic acids and derivatives; Carbonyl compounds; Benzene and substituted derivatives; Benzenoids; Organic zwitterions; Organic 1,3-dipolar compou…	Alkaloids	Nicotinic acid alkaloids	Simple amide alkaloids
4227	4.38	235.06		Organic compounds	Benzenoids	Phenol ethers	Anisoles	Anisoles	Organic compounds; Organoheterocyclic compounds; Alkyl aryl ethers; Anisoles; Ethers; Organic acids and derivatives; Organonitrogen compounds; Organooxygen compounds; Carbonyl compounds; Phenol ethers; Benzenoids; Amines; Vinylogous amides; Organic oxides; Azacyclic compounds; Hydrocarbon derivatives; Organopnictogen compounds; Organic oxygen compounds; Organic nitrogen compounds; Chemical entiti…	Alkaloids	Anthranilic acid alkaloids	Benzodiazepine alkaloids
4218	4.39	538.229		Organic compounds	Organic oxygen compounds	Organooxygen compounds	Carbohydrates and carbohydrate conjugates	Hexoses	Organic compounds; Organoheterocyclic compounds; Carbohydrates and carbohydrate conjugates; Pyrimidines and pyrimidine derivatives; Pyridines and derivatives; Alcohols and polyols; Ethers; Organonitrogen compounds; Primary alcohols; Organooxygen compounds; Diazines; Hexoses; Monosaccharides; Acetals; Secondary alcohols; Oxanes; Glycosyl compounds; Polyols; Benzenoids; Azacyclic compounds; Oxacycl…	Alkaloids	Tryptophan alkaloids	Pyridine alkaloids
756	4.39	378.024		Organic compounds	Organic oxygen compounds	Organooxygen compounds	Carbohydrates and carbohydrate conjugates	Hexoses	Organic compounds; Organoheterocyclic compounds; Organosulfur compounds; Carbohydrates and carbohydrate conjugates; Alcohols and polyols; Organonitrogen compounds; Primary alcohols; Organooxygen compounds; Thioacetals; Hexoses; Monosaccharides; Secondary alcohols; Oxanes; Glycosyl compounds; Monothioacetals; Thioglycosides; Polyols; Benzenoids; Amines; 1,2-diols; Azacyclic compounds; Oxacyclic co…	Alkaloids	Amino acid glycosides	Simple indole alkaloids
4234	4.4	187.078		Organic compounds	Organosulfur compounds	Thioethers	Aryl thioethers	Aryl thioethers	Organic compounds; Organoheterocyclic compounds; Organosulfur compounds; Organic acids and derivatives; Carboxylic acids and derivatives; Organonitrogen compounds; Organooxygen compounds; Carboxylic acid derivatives; Monocarboxylic acids and derivatives; Thioethers; Carbonyl compounds; Benzene and substituted derivatives; Benzenoids; Organic oxides; Azacyclic compounds; Oxacyclic compounds; Heter…	Alkaloids	Anthranilic acid alkaloids	Quinazoline alkaloids
4261	4.41	302.123		Organic compounds	Benzenoids	Benzene and substituted derivatives	Benzenesulfonyl compounds	Benzenesulfonyl compounds	Organic compounds; Organoheterocyclic compounds; Organosulfur compounds; Organonitrogen compounds; Sulfonyls; Benzene and substituted derivatives; Benzenoids; Organic oxides; Azacyclic compounds; Heteroaromatic compounds; Hydrocarbon derivatives; Benzenesulfonyl compounds; Organopnictogen compounds; Organic oxygen compounds; Organic nitrogen compounds; Chemical entities	Alkaloids	Anthranilic acid alkaloids	Simple indole alkaloids
771	4.43	441.116		Organic compounds	Organic acids and derivatives	Carboxylic acids and derivatives	Amino acids, peptides, and analogues	Amino acids and derivatives	Organic compounds; Organoheterocyclic compounds; Amino acids, peptides, and analogues; Pyrroles; Alkyl aryl ethers; Indoles and derivatives; Ethers; Organic acids and derivatives; Carboxylic acids and derivatives; Organonitrogen compounds; Organooxygen compounds; Amino acids and derivatives; Carboxylic acid amides; Carboxylic acid derivatives; Monocarboxylic acids and derivatives; Secondary carbo…	Alkaloids	Tryptophan alkaloids	Carboline alkaloids
4278	4.44	620.271		Organic compounds	Organic acids and derivatives	Carboxylic acids and derivatives	Amino acids, peptides, and analogues	Amino acids and derivatives	Organic compounds; Organoheterocyclic compounds; Amino acids, peptides, and analogues; Benzoic acids and derivatives; Benzamides; Organic acids and derivatives; Carboxylic acids and derivatives; Organohalogen compounds; Organonitrogen compounds; Benzoyl derivatives; Organooxygen compounds; Amino acids and derivatives; Carboxylic acid amides; Alkyl fluorides; Carboxylic acid derivatives; Organoflu…	Alkaloids	Tryptophan alkaloids	Carboline alkaloids
776	4.48	900.193		Organic compounds	Lipids and lipid-like molecules	Prenol lipids	Terpene glycosides	Terpene glycosides	Organic compounds; Organoheterocyclic compounds; Carbohydrates and carbohydrate conjugates; Lipids and lipid-like molecules; Amino acids, peptides, and analogues; Alpha amino acids and derivatives; Alkyl aryl ethers; Alcohols and polyols; Sugar acids and derivatives; Ethers; Prenol lipids; Organic acids and derivatives; Carboxylic acids and derivatives; Organonitrogen compounds; Primary alcohols;…	Alkaloids	Tyrosine alkaloids	Isoquinoline alkaloids
4306	4.5	393.115		Organic compounds	Organic acids and derivatives	Carboxylic acids and derivatives	Amino acids, peptides, and analogues	Amino acids and derivatives	Organic compounds; Organoheterocyclic compounds; Amino acids, peptides, and analogues; Pyrimidines and pyrimidine derivatives; Triazoles; Alkyl aryl ethers; Anisoles; Ethers; Organic acids and derivatives; Carboxylic acids and derivatives; Organonitrogen compounds; Benzoyl derivatives; Organooxygen compounds; Amino acids and derivatives; Azoles; Diazines; Benzene and substituted derivatives; Phen…	Alkaloids	Pseudoalkaloids	Imidazole alkaloids
4319	4.51	404.228		Organic compounds	Organic acids and derivatives	Carboxylic acids and derivatives	Amino acids, peptides, and analogues	Amino acids and derivatives	Organic compounds; Amino acids, peptides, and analogues; Styrenes; Alkyl aryl ethers; Phenols; Anisoles; Methoxyphenols; Ethers; Phenylpropanoids and polyketides; Organic acids and derivatives; Carboxylic acids and derivatives; Organonitrogen compounds; Organooxygen compounds; Amino acids and derivatives; Monoalkylamines; Carboxylic acid amides; Cinnamic acids and derivatives; Carboxylic acid der…	Alkaloids	Ornithine alkaloids	Polyamines
4346	4.53	625.177		Organic compounds	Organic acids and derivatives	Carboxylic acids and derivatives	Amino acids, peptides, and analogues	Amino acids	Organic compounds; Organoheterocyclic compounds; Amino acids, peptides, and analogues; Alkyl aryl ethers; Benzoic acids and derivatives; Phenylpropanoids and polyketides; Organic acids and derivatives; Carboxylic acids and derivatives; Organonitrogen compounds; Benzoyl derivatives; Organooxygen compounds; Amino acids and derivatives; Carboxylic acids; Benzene and substituted derivatives; Phenol e…	Alkaloids	Anthranilic acid alkaloids	Pyridine alkaloids
4361	4.57	421.025		Organic compounds	Organohalogen compounds	Aryl halides	Aryl bromides	Aryl bromides	Organic compounds; Organoheterocyclic compounds; Lactams; Organic acids and derivatives; Carboxylic acids and derivatives; Organohalogen compounds; Organonitrogen compounds; Organooxygen compounds; Carboxylic acid amides; Aryl bromides; Carboxylic acid derivatives; Monocarboxylic acids and derivatives; Organobromides; Secondary carboxylic acid amides; Carbonyl compounds; Benzene and substituted d…	Alkaloids	Tryptophan alkaloids	Carboline alkaloids
4371	4.58	448.197		Organic compounds	Organoheterocyclic compounds	Indoles and derivatives	Indoles	Indoles	Organic compounds; Organoheterocyclic compounds; Pyrroles; Indoles and derivatives; Organic acids and derivatives; Carboxylic acids and derivatives; Organonitrogen compounds; Organooxygen compounds; Monocarboxylic acids and derivatives; Carboxylic acids; Substituted pyrroles; Benzenoids; Indoles; Vinylogous amides; Organic oxides; Azacyclic compounds; Heteroaromatic compounds; Hydrocarbon derivat…	Alkaloids	Tryptophan alkaloids	Simple indole alkaloids
816	4.67	218.138		Organic compounds	Benzenoids	Naphthalenes	Naphthalene sulfonic acids and derivatives	Naphthalene sulfonates	Organic compounds; Organosulfur compounds; Naphthalenes; Ketones; Organic acids and derivatives; Organohalogen compounds; Organosulfonic acids and derivatives; Organonitrogen compounds; Organooxygen compounds; Azo compounds; Alkyl fluorides; Sulfonyls; Organosulfonic acids; Organofluorides; Carbonyl compounds; Arylsulfonic acids and derivatives; Benzene and substituted derivatives; Benzenoids; Al…	Alkaloids	Anthranilic acid alkaloids	Chalcones
4407	4.69	178.05		Organic compounds	Benzenoids	Benzene and substituted derivatives	Benzenesulfonamides	Benzenesulfonamides	Organic compounds; Organoheterocyclic compounds; Organosulfur compounds; Benzenesulfonamides; Pyrimidines and pyrimidine derivatives; Pyrroles; Indoles and derivatives; Organic acids and derivatives; Organosulfonic acids and derivatives; Organonitrogen compounds; Sulfonyls; Diazines; Substituted pyrroles; Benzene and substituted derivatives; Benzenoids; Indoles; Organic oxides; Azacyclic compound…	Alkaloids	Anthranilic acid alkaloids	Quinazoline alkaloids
4502	5	442.135		Organic compounds	Organic acids and derivatives	Carboxylic acids and derivatives	Amino acids, peptides, and analogues	Amino acids and derivatives	Organic compounds; Amino acids, peptides, and analogues; Styrenes; Alkyl aryl ethers; Phenols; Anisoles; Methoxyphenols; Ethers; Phenylpropanoids and polyketides; Organic acids and derivatives; Carboxylic acids and derivatives; Organonitrogen compounds; Organooxygen compounds; Amino acids and derivatives; Monoalkylamines; Carboxylic acid amides; Cinnamic acids and derivatives; Carboxylic acid der…	Alkaloids	Ornithine alkaloids	Polyamines
851	5.05	145.051		Organic compounds	Organic oxygen compounds	Organooxygen compounds	Carbohydrates and carbohydrate conjugates	Oligosaccharides	Organic compounds; Organoheterocyclic compounds; Carbohydrates and carbohydrate conjugates; Alcohols and polyols; Phenols; Anisoles; Oligosaccharides; Ethers; Phenylpropanoids and polyketides; Organic acids and derivatives; Carboxylic acids and derivatives; Organonitrogen compounds; Primary alcohols; Organooxygen compounds; Carboxylic acid derivatives; Carboxylic acids; Disaccharides; Acetals; Se…	Alkaloids	Tyrosine alkaloids	Betalain alkaloids
846	5.05	117.057		Organic compounds	Organoheterocyclic compounds	Indoles and derivatives	Indoles	Indoles	Organic compounds; Organoheterocyclic compounds; Organosulfur compounds; Halobenzenes; Organic acids and derivatives; Carboxylic acids and derivatives; Organohalogen compounds; Organonitrogen compounds; Organooxygen compounds; Azoles; Aryl fluorides; Carboxylic acid derivatives; Fluorobenzenes; Organofluorides; Carbonyl compounds; Benzene and substituted derivatives; Benzenoids; Indoles; Aryl hal…	Alkaloids	Tryptophan alkaloids	Carboline alkaloids
848	5.05	398.114		Organic compounds	Organohalogen compounds	Aryl halides	Aryl fluorides	Aryl fluorides	Organic compounds; Organoheterocyclic compounds; Pyrimidines and pyrimidine derivatives; Organic acids and derivatives; Carboxylic acids and derivatives; Organohalogen compounds; Organonitrogen compounds; Organooxygen compounds; Azoles; Carboxylic acid amides; Alkyl fluorides; Aryl fluorides; Carboxylic acid derivatives; Diazines; Organofluorides; Secondary carboxylic acid amides; Carbonyl compou…	Alkaloids	Nicotinic acid alkaloids	Pyridine alkaloids
855	5.06	452.034		Organic compounds	Organic acids and derivatives	Carboxylic acids and derivatives	Amino acids, peptides, and analogues	N-acyl-alpha amino acids	Organic compounds; Organoheterocyclic compounds; Amino acids, peptides, and analogues; Alpha amino acids and derivatives; Pyrazines; Pyrimidines and pyrimidine derivatives; Pteridines and derivatives; Pterins and derivatives; Benzoic acids and derivatives; Benzamides; Hippuric acids and derivatives; Organic acids and derivatives; Carboxylic acids and derivatives; Organonitrogen compounds; Aminobe…	Alkaloids	Pseudoalkaloids	pteridine alkaloids
4583	5.29	501.161		Organic compounds	Organic acids and derivatives	Carboxylic acids and derivatives	Amino acids, peptides, and analogues	Amino acids and derivatives	Organic compounds; Amino acids, peptides, and analogues; Styrenes; Alkyl aryl ethers; Phenols; Anisoles; Methoxyphenols; Ethers; Phenylpropanoids and polyketides; Organic acids and derivatives; Carboxylic acids and derivatives; Organonitrogen compounds; Organooxygen compounds; Amino acids and derivatives; Monoalkylamines; Carboxylic acid amides; Cinnamic acids and derivatives; Carboxylic acid der…	Alkaloids	Ornithine alkaloids	Polyamines
881	5.3	352.042		Organic compounds	Organoheterocyclic compounds	Indoles and derivatives	Indoles	Indoles	Organic compounds; Organoheterocyclic compounds; Organosulfur compounds; Halobenzenes; Thiophenes; Indoles and derivatives; Organic acids and derivatives; Carboxylic acids and derivatives; Organohalogen compounds; Organonitrogen compounds; Organooxygen compounds; Aryl bromides; Thioethers; Organobromides; Carbonyl compounds; Benzene and substituted derivatives; Benzenoids; Indoles; Aryl halides; …	Alkaloids	Tryptophan alkaloids	Quinazoline alkaloids
909	5.4	536.181		Organic compounds	Lipids and lipid-like molecules	Prenol lipids	Terpene glycosides	Terpene glycosides	Organic compounds; Organoheterocyclic compounds; Carbohydrates and carbohydrate conjugates; Lipids and lipid-like molecules; Amino acids, peptides, and analogues; Alkyl aryl ethers; Alcohols and polyols; Anisoles; Indoles and derivatives; Ethers; Phenylpropanoids and polyketides; Organic acids and derivatives; Carboxylic acids and derivatives; Organonitrogen compounds; Primary alcohols; Benzofura…	Alkaloids	Tyrosine alkaloids	Isoquinoline alkaloids
4611	5.41	475.182		Organic compounds	Organic acids and derivatives	Carboxylic acids and derivatives	Amino acids, peptides, and analogues	Alpha amino acids and derivatives	Organic compounds; Organoheterocyclic compounds; Organosulfur compounds; Lipids and lipid-like molecules; Amino acids, peptides, and analogues; Benzenesulfonamides; Alpha amino acids and derivatives; Alkyl aryl ethers; Anisoles; Pyrrolidines; Ethers; Organic acids and derivatives; Carboxylic acids and derivatives; Organosulfonic acids and derivatives; Organonitrogen compounds; Organooxygen compou…	Alkaloids	Oligopeptides	Cephalosporins
4608	5.41	287.055		Organic compounds	Benzenoids	Phenol ethers	Anisoles	Anisoles	Organic compounds; Organoheterocyclic compounds; Halobenzenes; Alkyl aryl ethers; Alcohols and polyols; Anisoles; Ethers; Organic acids and derivatives; Carboxylic acids and derivatives; Organohalogen compounds; Organonitrogen compounds; Organooxygen compounds; Azoles; Carboxylic acid amides; Aryl chlorides; Carboxylic acid derivatives; Chlorobenzenes; Organochlorides; Secondary alcohols; Seconda…	Alkaloids	Anthranilic acid alkaloids	Pyridine alkaloids
4638	5.45	387.143		Organic compounds	Organoheterocyclic compounds	Diazines	Pyrimidines and pyrimidine derivatives	Thiamines	Organic compounds; Organoheterocyclic compounds; Organosulfur compounds; Amino acids, peptides, and analogues; Pyrimidines and pyrimidine derivatives; Thiolanes; Organic acids and derivatives; Carboxylic acids and derivatives; Organonitrogen compounds; Organooxygen compounds; Amino acids and derivatives; Organophosphorus compounds; Organic phosphonic acids and derivatives; Azoles; Thioethers; Ami…	Alkaloids	Glycerophospholipids	Pyridine alkaloids
4691	5.7	364.054		Organic compounds	Organic acids and derivatives	Carboxylic acids and derivatives	Amino acids, peptides, and analogues	N-acyl-alpha amino acids and derivatives	Organic compounds; Organoheterocyclic compounds; Pyridines and derivatives; Lactams; Organic acids and derivatives; Carboxylic acids and derivatives; Organonitrogen compounds; Organooxygen compounds; Carboxylic acid amides; Carboxylic acid derivatives; Pyridinones; N-acyl-alpha amino acids and derivatives; Carboxylic acids; Quinolines and derivatives; Pyridinecarboxylic acids and derivatives; Sec…	Alkaloids	Nicotinic acid alkaloids	Quinoline alkaloids
933	5.74	575.211		Organic compounds	Organic oxygen compounds	Organooxygen compounds	Carbohydrates and carbohydrate conjugates	Aminoglycosides	Organic compounds; Organoheterocyclic compounds; Carbohydrates and carbohydrate conjugates; Alcohols and polyols; Phenols; Ethers; Phenylpropanoids and polyketides; Organic acids and derivatives; Carboxylic acids and derivatives; Organonitrogen compounds; Aminoglycosides; Primary alcohols; Benzofurans; Organooxygen compounds; Monoalkylamines; Monocarboxylic acids and derivatives; Hexoses; Monosac…	Alkaloids	Tyrosine alkaloids	Neolignans
4716	5.88	263.164		Organic compounds	Benzenoids	Benzene and substituted derivatives	Halobenzenes	Fluorobenzenes	Organic compounds; Organoheterocyclic compounds; Halobenzenes; Pyrimidines and pyrimidine derivatives; Pyridines and derivatives; Triazoles; Alcohols and polyols; Organohalogen compounds; Organonitrogen compounds; Organooxygen compounds; Azoles; Aryl fluorides; Fluorobenzenes; Organofluorides; Tertiary alcohols; Benzene and substituted derivatives; Benzenoids; Aryl halides; Aromatic alcohols; Aza…	Alkaloids	Nicotinic acid alkaloids	Pyridine alkaloids
4741	5.94	191.143		Organic compounds	Benzenoids	Benzene and substituted derivatives	Benzenesulfonamides	Benzenesulfonamides	Organic compounds; Organoheterocyclic compounds; Organosulfur compounds; Benzenesulfonamides; Sulfanilides; Organic acids and derivatives; Organosulfonic acids and derivatives; Organonitrogen compounds; Azoles; Sulfonyls; Diazines; Organosulfonamides; Benzene and substituted derivatives; Benzenoids; Aminosulfonyl compounds; Organic oxides; Azacyclic compounds; Heteroaromatic compounds; Hydrocarbo…	Alkaloids	Nicotinic acid alkaloids	Pyridine alkaloids
958	5.96	347.112		Organic compounds	Organic acids and derivatives	Carboxylic acids and derivatives	Amino acids, peptides, and analogues	Amino acids and derivatives	Organic compounds; Organoheterocyclic compounds; Amino acids, peptides, and analogues; Pyrroles; Ketones; Phenols; Indoles and derivatives; Organic acids and derivatives; Carboxylic acids and derivatives; Organonitrogen compounds; Organooxygen compounds; Amino acids and derivatives; Carboxylic acid amides; Carboxylic acid derivatives; Carboxylic acid esters; Tertiary carboxylic acid amides; Carbo…	Alkaloids	Polycyclic aromatic polyketides	Tetracyclines
4746	5.99	281.138		Organic compounds	Organic oxygen compounds	Organooxygen compounds	Carbohydrates and carbohydrate conjugates	Phenolic glycosides	Organic compounds; Organoheterocyclic compounds; Carbohydrates and carbohydrate conjugates; Pyrimidines and pyrimidine derivatives; Alkyl aryl ethers; Alcohols and polyols; Ethers; Organic acids and derivatives; Carboxylic acids and derivatives; Organonitrogen compounds; Primary alcohols; Pyrimidones; Organooxygen compounds; Nitriles; Carboxylic acid derivatives; Carboxylic acids; Diazines; Monos…	Alkaloids	Polycyclic aromatic polyketides	Anthraquinones and anthrones
964	6.04	403.139		Organic compounds	Organic acids and derivatives	Carboxylic acids and derivatives	Amino acids, peptides, and analogues	Amino acids and derivatives	Organic compounds; Organoheterocyclic compounds; Amino acids, peptides, and analogues; Triazoles; Alkyl aryl ethers; Alcohols and polyols; Ethers; Organic acids and derivatives; Carboxylic acids and derivatives; Organohalogen compounds; Organonitrogen compounds; Primary alcohols; Organooxygen compounds; Amino acids and derivatives; Azoles; Carboxylic acid amides; Alkyl fluorides; Carboxylic acid …	Alkaloids	Lysine alkaloids	Pyridine alkaloids
967	6.12	212.092		Organic compounds	Benzenoids	Benzene and substituted derivatives	N-phenylthioureas	N-phenylthioureas	Organic compounds; Organoheterocyclic compounds; Organosulfur compounds; Alkyl aryl ethers; Ethers; Organic acids and derivatives; Carboxylic acids and derivatives; Organonitrogen compounds; Organooxygen compounds; Carboxylic acid derivatives; Thioureas; Benzenoids; N-phenylthioureas; Hydrocarbon derivatives; Organopnictogen compounds; Organic oxygen compounds; Organic nitrogen compounds; Chemica…	Alkaloids	Tryptophan alkaloids	Simple indole alkaloids
4821	6.65	533.202		Organic compounds	Organic oxygen compounds	Organooxygen compounds	Carbohydrates and carbohydrate conjugates	Hexoses	Organic compounds; Organoheterocyclic compounds; Carbohydrates and carbohydrate conjugates; Lipids and lipid-like molecules; Alcohols and polyols; Pyrrolidines; Ethers; Prenol lipids; Organic acids and derivatives; Carboxylic acids and derivatives; Organonitrogen compounds; Primary alcohols; Organooxygen compounds; Carboxylic acid derivatives; Carboxylic acid esters; Hexoses; Monosaccharides; Ace…	Alkaloids	Ornithine alkaloids	Terpenoid tetrahydroisoquinoline alkaloids
4847	6.84	321.112		Organic compounds	Organoheterocyclic compounds	Indoles and derivatives	Indoles	Indoles	Organic compounds; Organoheterocyclic compounds; Pyrroles; Indoles and derivatives; Organonitrogen compounds; Organooxygen compounds; Carbonyl compounds; Substituted pyrroles; Benzenoids; Indoles; Azacyclic compounds; Heteroaromatic compounds; Hydrocarbon derivatives; Organopnictogen compounds; Organic oxygen compounds; Organic nitrogen compounds; Chemical entities	Alkaloids	Tryptophan alkaloids	Simple indole alkaloids
4843	6.84	357.133		Organic compounds	Benzenoids	Benzene and substituted derivatives	NA	Benzene and substituted derivatives	Organic compounds; Organosulfur compounds; Organic acids and derivatives; Organonitrogen compounds; Benzene and substituted derivatives; Benzenoids; Organic oxides; Hydrocarbon derivatives; Organopnictogen compounds; Organic oxygen compounds; Organic nitrogen compounds; Chemical entities	Alkaloids	Pseudoalkaloids	Phenylalanine-derived alkaloids
1019	6.85	541.169		Organic compounds	Benzenoids	Benzene and substituted derivatives	Benzoic acids and derivatives	Benzoic acid esters	Organic compounds; Organoheterocyclic compounds; Nitrobenzenes; Benzoic acids and derivatives; Ethers; Organic acids and derivatives; Carboxylic acids and derivatives; Organonitrogen compounds; Benzoyl derivatives; Organooxygen compounds; Azoles; Carboxylic acid derivatives; Organic nitro compounds; Benzoic acid esters; Organic oxoazanium compounds; Benzene and substituted derivatives; Benzenoids…	Alkaloids	Anthranilic acid alkaloids	Pyridine alkaloids
1038	7.28	361.077		Organic compounds	Benzenoids	Benzene and substituted derivatives	Benzenesulfonamides	Benzenesulfonamides	Organic compounds; Organoheterocyclic compounds; Organosulfur compounds; Benzenesulfonamides; Sulfanilides; Imidazoles; Organic acids and derivatives; Organosulfonic acids and derivatives; Organonitrogen compounds; Benzimidazoles; Azoles; Organometallic compounds; Boronic acid derivatives; Sulfonyls; Organometalloid compounds; Organosulfonamides; Benzene and substituted derivatives; Substituted i…	Alkaloids	Tryptophan alkaloids	Pinane monoterpenoids
1042	7.39	535.181		Organic compounds	Organoheterocyclic compounds	Azoles	Tetrazoles	Tetrazoles	Organic compounds; Organoheterocyclic compounds; Organosulfur compounds; Tetrazoles; Alcohols and polyols; Organonitrogen compounds; Primary alcohols; Organooxygen compounds; Azoles; Sulfonyls; Thioethers; Amines; Sulfenyl compounds; Dialkylthioethers; Organic oxides; Azacyclic compounds; Oxacyclic compounds; Heteroaromatic compounds; Hydrocarbon derivatives; Organopnictogen compounds; Organic ox…	Alkaloids	Pseudoalkaloids	Imidazole alkaloids
1051	7.45	1151.84		Organic compounds	Organic oxygen compounds	Organooxygen compounds	Carbohydrates and carbohydrate conjugates	Glycosyl compounds	Organic compounds; Organoheterocyclic compounds; Organosulfur compounds; Carbohydrates and carbohydrate conjugates; Alcohols and polyols; Organic acids and derivatives; Carboxylic acids and derivatives; Organonitrogen compounds; Organooxygen compounds; Monocarboxylic acids and derivatives; Carboxylic acids; Monosaccharides; Secondary alcohols; Carbonyl compounds; Glycosyl compounds; Benzene and s…	Alkaloids	Small peptides	Pyrimidine nucleos(t)ides
1062	7.45	293.049		Organic compounds	Organic acids and derivatives	Carboxylic acids and derivatives	Amino acids, peptides, and analogues	Amino acids	Organic compounds; Organoheterocyclic compounds; Amino acids, peptides, and analogues; Pyrimidines and pyrimidine derivatives; Organic acids and derivatives; Carboxylic acids and derivatives; Organonitrogen compounds; Organooxygen compounds; Amino acids and derivatives; Carboxylic acid derivatives; Monocarboxylic acids and derivatives; Organic nitro compounds; Carboxylic acids; Carboxylic acid es…	Alkaloids	Nucleosides	Pyridine alkaloids
1049	7.45	285.072		Organic compounds	Lipids and lipid-like molecules	Fatty Acyls	Fatty acyl glycosides	Alkyl glycosides	Organic compounds; Organoheterocyclic compounds; Carbohydrates and carbohydrate conjugates; Lipids and lipid-like molecules; Alkyl aryl ethers; Alcohols and polyols; Anisoles; Ethers; Organic acids and derivatives; Carboxylic acids and derivatives; Organonitrogen compounds; Primary alcohols; Organooxygen compounds; Nitriles; Carboxylic acid derivatives; Monocarboxylic acids and derivatives; Carbo…	Alkaloids	Lignans	Isoquinoline alkaloids
1139	9.13	592.18		Organic compounds	Organic acids and derivatives	Carboxylic acids and derivatives	Amino acids, peptides, and analogues	Alpha amino acids	Organic compounds; Organoheterocyclic compounds; Carbohydrates and carbohydrate conjugates; Lipids and lipid-like molecules; Styrenes; Coumaric acids and derivatives; Alpha amino acids and derivatives; Alkyl aryl ethers; Alcohols and polyols; Phenols; Anisoles; Methoxyphenols; Indoles and derivatives; Ethers; Phenylpropanoids and polyketides; Organic acids and derivatives; Carboxylic acids and de…	Alkaloids	Tyrosine alkaloids	Betalain alkaloids
1140	9.14	198.149		Organic compounds	Organic acids and derivatives	Carboxylic acids and derivatives	Amino acids, peptides, and analogues	Alpha amino acids and derivatives	Organic compounds; Organoheterocyclic compounds; Carbohydrates and carbohydrate conjugates; Lipids and lipid-like molecules; Styrenes; Alpha amino acids and derivatives; Alkyl aryl ethers; Alcohols and polyols; Phenols; Anisoles; Methoxyphenols; Ethers; Phenylpropanoids and polyketides; Organic acids and derivatives; Carboxylic acids and derivatives; Organonitrogen compounds; Primary alcohols; Or…	Alkaloids	Tyrosine alkaloids	Isoquinoline alkaloids
1146	9.43	251.084		Organic compounds	Organic 1,3-dipolar compounds	Allyl-type 1,3-dipolar organic compounds	Organic nitro compounds	Nitroaromatic compounds	Organic compounds; Organoheterocyclic compounds; Organic acids and derivatives; Carboxylic acids and derivatives; Organonitrogen compounds; Organooxygen compounds; Carboxylic acid derivatives; Organic nitro compounds; Carboxylic acid esters; Organic oxoazanium compounds; Carbonyl compounds; Benzene and substituted derivatives; Benzenoids; Organic 1,3-dipolar compounds; Allyl-type 1,3-dipolar orga…	Alkaloids	Nicotinic acid alkaloids	Pyridine alkaloids
1149	9.5	368.19		Organic compounds	Organic acids and derivatives	Carboxylic acids and derivatives	Amino acids, peptides, and analogues	Alpha amino acids and derivatives	Organic compounds; Organoheterocyclic compounds; Carbohydrates and carbohydrate conjugates; Lipids and lipid-like molecules; Styrenes; Alpha amino acids and derivatives; Alkyl aryl ethers; Alcohols and polyols; Phenols; Anisoles; Methoxyphenols; Indoles and derivatives; Sugar acids and derivatives; Ethers; Phenylpropanoids and polyketides; Organic acids and derivatives; Carboxylic acids and deriv…	Alkaloids	Tyrosine alkaloids	Isoquinoline alkaloids
1151	9.52	211.169		Organic compounds	Organic acids and derivatives	Carboxylic acids and derivatives	Amino acids, peptides, and analogues	N-acyl-alpha amino acids and derivatives	Organic compounds; Organoheterocyclic compounds; Amino acids, peptides, and analogues; Alpha amino acids and derivatives; Organic acids and derivatives; Carboxylic acids and derivatives; Organonitrogen compounds; Organooxygen compounds; Amino acids and derivatives; Carboxylic acid amides; Carboxylic acid derivatives; N-acyl-alpha amino acids and derivatives; Tertiary carboxylic acid amides; Carbo…	Alkaloids	Small peptides	Simple amide alkaloids
4960	9.6	508.615		Organic compounds	Organic acids and derivatives	Carboxylic acids and derivatives	Amino acids, peptides, and analogues	N-acyl-alpha amino acids and derivatives	Organic compounds; Lipids and lipid-like molecules; Amino acids, peptides, and analogues; Alpha amino acids and derivatives; Ethers; Phenylpropanoids and polyketides; Organic acids and derivatives; Carboxylic acids and derivatives; Organonitrogen compounds; Organooxygen compounds; Fatty amides; Amino acids and derivatives; Guanidines; Monoalkylamines; Carboxylic acid amides; Carboxylic acid deriv…	Alkaloids	Peptide alkaloids	Polyamines
1170	9.61	501.642		Organic compounds	Benzenoids	Phenol ethers	Anisoles	Anisoles	Organic compounds; Organoheterocyclic compounds; Alkyl aryl ethers; Anisoles; Ethers; Organonitrogen compounds; Organooxygen compounds; Phenol ethers; Benzenoids; Azacyclic compounds; Hydrocarbon derivatives; Organopnictogen compounds; Organic oxygen compounds; Organic nitrogen compounds; Chemical entities	Alkaloids	Tryptophan alkaloids	Simple indole alkaloids
4967	9.61	779.198		Organic compounds	Benzenoids	Benzene and substituted derivatives	Benzoic acids and derivatives	Benzoic acid esters	Organic compounds; Organoheterocyclic compounds; Organosulfur compounds; Pyrimidines and pyrimidine derivatives; Alkyl aryl ethers; Benzoic acids and derivatives; Ethers; Organic acids and derivatives; Carboxylic acids and derivatives; Organonitrogen compounds; Benzoyl derivatives; Organooxygen compounds; Sulfonyls; Diazines; Benzoic acid esters; Benzene and substituted derivatives; Benzenoids; A…	Alkaloids	Pseudoalkaloids	Pyridine alkaloids
4962	9.61	983.281		Organic compounds	Benzenoids	Benzene and substituted derivatives	NA	Benzene and substituted derivatives	Organic compounds; Organoheterocyclic compounds; Organic acids and derivatives; Carboxylic acids and derivatives; Organonitrogen compounds; Organooxygen compounds; Carboxylic acid amides; Carboxylic acid derivatives; Primary carboxylic acid amides; Carbonyl compounds; Benzene and substituted derivatives; Benzenoids; Vinylogous amides; Organic oxides; Heteroaromatic compounds; Hydrocarbon derivati…	Alkaloids	Anthranilic acid alkaloids	Simple indole alkaloids
1179	9.65	219.059		Organic compounds	Benzenoids	Benzene and substituted derivatives	NA	Benzene and substituted derivatives	Organic compounds; Organoheterocyclic compounds; Organosulfur compounds; Pyrimidines and pyrimidine derivatives; Organic acids and derivatives; Carboxylic acids and derivatives; Organonitrogen compounds; Organooxygen compounds; Thioethers; Diazines; Carbonyl compounds; Benzene and substituted derivatives; Benzenoids; Sulfenyl compounds; Organic oxides; Azacyclic compounds; Heteroaromatic compound…	Alkaloids	Pseudoalkaloids	Pyridine alkaloids
4974	9.7	463.103		Organic compounds	Benzenoids	Phenols	Methoxyphenols	Methoxyphenols	Organic compounds; Organoheterocyclic compounds; Nitrobenzenes; Alkyl aryl ethers; Phenols; Anisoles; Methoxyphenols; Ethers; Organic acids and derivatives; Carboxylic acids and derivatives; Organonitrogen compounds; Pyrimidones; Organooxygen compounds; Organic carbonic acids and derivatives; Ureas; Carboxylic acid derivatives; Organic oxoazanium compounds; Carboxylic acid imides; Carbonyl compou…	Alkaloids	Anthranilic acid alkaloids	Quinazoline alkaloids
1187	9.83	198.04		Organic compounds	Organic acids and derivatives	Carboxylic acids and derivatives	Amino acids, peptides, and analogues	Alpha amino acids and derivatives	Organic compounds; Organoheterocyclic compounds; Carbohydrates and carbohydrate conjugates; Lipids and lipid-like molecules; Styrenes; Alpha amino acids and derivatives; Alkyl aryl ethers; Alcohols and polyols; Phenols; Anisoles; Methoxyphenols; Indoles and derivatives; Ethers; Phenylpropanoids and polyketides; Organic acids and derivatives; Carboxylic acids and derivatives; Organonitrogen compou…	Alkaloids	Tyrosine alkaloids	Isoquinoline alkaloids
1192	9.91	948.316		Organic compounds	Organic 1,3-dipolar compounds	Allyl-type 1,3-dipolar organic compounds	Organic nitro compounds	Nitroaromatic compounds	Organic compounds; Organoheterocyclic compounds; Phenols; Phenylpropanoids and polyketides; Organic acids and derivatives; Carboxylic acids and derivatives; Organonitrogen compounds; Organooxygen compounds; Carboxylic acid amides; Carboxylic acid derivatives; Organic nitro compounds; Carbonyl compounds; Benzene and substituted derivatives; Benzenoids; Organic salts; Organic oxides; C-nitro compou…	Alkaloids	Coumarins	Simple coumarins
1195	9.93	849.356		Organic compounds	Benzenoids	Benzene and substituted derivatives	Benzenesulfonic acids and derivatives	Benzenesulfonic acids and derivatives	Organic compounds; Organoheterocyclic compounds; Organosulfur compounds; Carbohydrates and carbohydrate conjugates; Benzenesulfonic acids and derivatives; Organic acids and derivatives; Organosulfonic acids and derivatives; Organonitrogen compounds; Aniline and substituted anilines; Organooxygen compounds; Sulfonyls; Organosulfonic acids; Organic oxoazanium compounds; Monosaccharides; Arylsulfoni…	Alkaloids	Pseudoalkaloids	Purine nucleos(t)ides
5005	10.23	978.326		Organic compounds	Organic acids and derivatives	Carboxylic acids and derivatives	Amino acids, peptides, and analogues	Amino acids and derivatives	Organic compounds; Organoheterocyclic compounds; Amino acids, peptides, and analogues; Pyrazines; Pyrimidines and pyrimidine derivatives; Pyridines and derivatives; Pteridines and derivatives; Alkyl aryl ethers; Ethers; Organic acids and derivatives; Carboxylic acids and derivatives; Organonitrogen compounds; Organooxygen compounds; Amino acids and derivatives; Azoles; Carboxylic acid esters; Ami…	Alkaloids	Pseudoalkaloids	Pyridine alkaloids
1213	10.25	429.173		Organic compounds	Organic acids and derivatives	Carboxylic acids and derivatives	Amino acids, peptides, and analogues	N-acyl-alpha amino acids and derivatives	Organic compounds; Organoheterocyclic compounds; Carbohydrates and carbohydrate conjugates; Amino acids, peptides, and analogues; Alpha amino acids and derivatives; Alcohols and polyols; Phenols; Benzoic acids and derivatives; Ethers; Phenylpropanoids and polyketides; Organic acids and derivatives; Carboxylic acids and derivatives; Organonitrogen compounds; Primary alcohols; Organooxygen compound…	Alkaloids	Nucleosides	Gallotannins
1218	10.28	502.301		Organic compounds	Organic acids and derivatives	Carboxylic acids and derivatives	Amino acids, peptides, and analogues	Amino acids and derivatives	Organic compounds; Organoheterocyclic compounds; Organosulfur compounds; Amino acids, peptides, and analogues; Benzenesulfonamides; Lactones; Pyrimidines and pyrimidine derivatives; Alkyl aryl ethers; Anisoles; Ethers; Organic acids and derivatives; Carboxylic acids and derivatives; Organosulfonic acids and derivatives; Organonitrogen compounds; Organooxygen compounds; Amino acids and derivatives…	Alkaloids	Pseudoalkaloids	Phthalide derivatives
5025	10.48	311.232		Organic compounds	Nucleosides, nucleotides, and analogues	Purine nucleotides	Purine ribonucleotides	Purine ribonucleoside monophosphates	Organic compounds; Organoheterocyclic compounds; Carbohydrates and carbohydrate conjugates; Pyrimidines and pyrimidine derivatives; Alcohols and polyols; Organic acids and derivatives; Carboxylic acids and derivatives; Organonitrogen compounds; Nucleosides, nucleotides, and analogues; Organooxygen compounds; Alloxazines and isoalloxazines; Organic phosphoric acids and derivatives; Phosphate ester…	Alkaloids	Pseudoalkaloids	Purine nucleos(t)ides
5029	10.5	341.243		Organic compounds	Organic oxygen compounds	Organooxygen compounds	Ethers	Alkyl aryl ethers	Organic compounds; Organoheterocyclic compounds; Organosulfur compounds; Alkyl aryl ethers; Ethers; Organic acids and derivatives; Organonitrogen compounds; Organooxygen compounds; Thioureas; Benzene and substituted derivatives; Benzenoids; Amines; Primary amines; Vinylogous amides; Organic oxides; Hydrocarbon derivatives; Organopnictogen compounds; Organic oxygen compounds; Organic nitrogen comp…	Alkaloids	Nicotinic acid alkaloids	Pyridine alkaloids
5033	10.52	861.351		Organic compounds	Organic acids and derivatives	Carboxylic acids and derivatives	Amino acids, peptides, and analogues	Alpha amino acids and derivatives	Organic compounds; Lipids and lipid-like molecules; Amino acids, peptides, and analogues; Alpha amino acids and derivatives; Alkyl aryl ethers; Ethers; Phenylpropanoids and polyketides; Organic acids and derivatives; Carboxylic acids and derivatives; Organonitrogen compounds; Organooxygen compounds; Amino acids and derivatives; Guanidines; Carboxylic acid amides; Carboxylic acid derivatives; Mono…	Alkaloids	Ornithine alkaloids	Polyamines
5043	10.61	291.112		Organic compounds	Benzenoids	Benzene and substituted derivatives	Benzoic acids and derivatives	Benzoic acids and derivatives	Organic compounds; Organoheterocyclic compounds; Pyrazoles; Benzoic acids and derivatives; Organic acids and derivatives; Carboxylic acids and derivatives; Organonitrogen compounds; Benzoyl derivatives; Organooxygen compounds; Azoles; Benzene and substituted derivatives; Benzenoids; Organic 1,3-dipolar compounds; Propargyl-type 1,3-dipolar organic compounds; Organic oxides; Azacyclic compounds; H…	Alkaloids	Anthranilic acid alkaloids	Pyridine alkaloids
5056	10.74	212.164		Organic compounds	Organic acids and derivatives	Carboxylic acids and derivatives	Amino acids, peptides, and analogues	Amino acids and derivatives	Organic compounds; Organoheterocyclic compounds; Carbohydrates and carbohydrate conjugates; Amino acids, peptides, and analogues; Alcohols and polyols; 1,3-dicarbonyl compounds; Ethers; Organic acids and derivatives; Carboxylic acids and derivatives; Organonitrogen compounds; Organooxygen compounds; Dicarboxylic acids and derivatives; Amino acids and derivatives; Carboxylic acid amides; Carboxyli…	Alkaloids	Amino acid glycosides	Cyanogenic glycosides
5081	11.09	649.392		Organic compounds	Organic acids and derivatives	Carboxylic acids and derivatives	Amino acids, peptides, and analogues	Amino acids and derivatives	Organic compounds; Organoheterocyclic compounds; Organosulfur compounds; Amino acids, peptides, and analogues; Sulfanilides; Pyrimidines and pyrimidine derivatives; Alkyl aryl ethers; Ethers; Organic acids and derivatives; Carboxylic acids and derivatives; Organosulfonic acids and derivatives; Organonitrogen compounds; Aniline and substituted anilines; Benzoyl derivatives; Organooxygen compounds;…	Alkaloids	Pseudoalkaloids	Cephalosporins
5097	11.31	293.21		Organic compounds	Benzenoids	Naphthalenes	NA	Naphthalenes	Organic compounds; Organoheterocyclic compounds; Organosulfur compounds; Naphthalenes; Alkyl aryl ethers; Alcohols and polyols; Ethers; Organic acids and derivatives; Organohalogen compounds; Organonitrogen compounds; Organooxygen compounds; Sulfones; Alkyl fluorides; Sulfonyls; Organofluorides; Tertiary alcohols; Benzene and substituted derivatives; Phenol ethers; Benzenoids; Alkyl halides; Orga…	Alkaloids	Tryptophan alkaloids	Carbazole alkaloids
1292	11.42	334.092		Organic compounds	Organic acids and derivatives	Carboxylic acids and derivatives	Amino acids, peptides, and analogues	Alpha amino acids and derivatives	Organic compounds; Organoheterocyclic compounds; Organosulfur compounds; Amino acids, peptides, and analogues; Alpha amino acids and derivatives; Organic acids and derivatives; Carboxylic acids and derivatives; Organosulfonic acids and derivatives; Organonitrogen compounds; Organooxygen compounds; Amino acids and derivatives; Carbonyl compounds; Benzene and substituted derivatives; Benzenoids; Az…	Alkaloids	Tryptophan alkaloids	Quinazoline alkaloids
5108	11.43	265.101		Organic compounds	Organoheterocyclic compounds	Imidazopyrimidines	Purines and purine derivatives	6-alkylaminopurines	Organic compounds; Organoheterocyclic compounds; Imidazoles; Alcohols and polyols; Purines and purine derivatives; Organonitrogen compounds; Organooxygen compounds; Azoles; Aminopyrimidines and derivatives; Imidazopyrimidines; Substituted imidazoles; N-substituted imidazoles; Amines; Primary amines; 6-aminopurines; 6-alkylaminopurines; Imidolactams; Azacyclic compounds; Oxacyclic compounds; Heter…	Alkaloids	Pseudoalkaloids (transamidation)	Purine nucleos(t)ides
1302	11.52	476.174		Organic compounds	Organic acids and derivatives	Carboxylic acids and derivatives	Amino acids, peptides, and analogues	Phenylalanine and derivatives	Organic compounds; Organoheterocyclic compounds; Pyridines and derivatives; Pyrroles; Ketones; Phenethylamines; Amphetamines and derivatives; Ethers; Organic acids and derivatives; Carboxylic acids and derivatives; Organonitrogen compounds; Organooxygen compounds; Azoles; Carboxylic acid amides; Carboxylic acid derivatives; Quinolines and derivatives; Primary carboxylic acid amides; Carbonyl comp…	Alkaloids	Tryptophan alkaloids	Quinazoline alkaloids
5126	11.59	525.268		Organic compounds	Benzenoids	Benzene and substituted derivatives	Benzoic acids and derivatives	Benzoic acid esters	Organic compounds; Organoheterocyclic compounds; Organosulfur compounds; Pyrimidines and pyrimidine derivatives; Triazoles; Alkyl aryl ethers; Anisoles; Benzoic acids and derivatives; Ethers; Organic acids and derivatives; Organonitrogen compounds; Benzoyl derivatives; Organooxygen compounds; Azoles; Thioethers; Diazines; Benzoic acid esters; Benzene and substituted derivatives; Phenol ethers; Be…	Alkaloids	Tyrosine alkaloids	Isoquinoline alkaloids
5127	11.59	323.221		Organic compounds	Organic acids and derivatives	Carboxylic acids and derivatives	Amino acids, peptides, and analogues	Amino acids and derivatives	Organic compounds; Organoheterocyclic compounds; Carbohydrates and carbohydrate conjugates; Lipids and lipid-like molecules; Amino acids, peptides, and analogues; Alkyl aryl ethers; Alcohols and polyols; Benzoic acids and derivatives; Ethers; Organic acids and derivatives; Carboxylic acids and derivatives; Organonitrogen compounds; Primary alcohols; Organooxygen compounds; Amino acids and derivat…	Alkaloids	Phenolic acids (C6-C1)	Simple phenolic acids
5134	11.67	160.076		Organic compounds	Benzenoids	Benzene and substituted derivatives	Benzoic acids and derivatives	Benzoic acids and derivatives	Organic compounds; Organoheterocyclic compounds; Halobenzenes; Alkyl aryl ethers; Anisoles; Benzoic acids and derivatives; Ethers; Organic acids and derivatives; Carboxylic acids and derivatives; Organohalogen compounds; Organonitrogen compounds; Benzoyl derivatives; Organooxygen compounds; Azoles; Carboxylic acid amides; Aryl chlorides; Carboxylic acid derivatives; Chlorobenzenes; Organochloride…	Alkaloids	Tryptophan alkaloids	Isoquinoline alkaloids
5146	11.79	525.268		Organic compounds	Organic oxygen compounds	Organooxygen compounds	Carbohydrates and carbohydrate conjugates	Hexoses	Organic compounds; Organoheterocyclic compounds; Carbohydrates and carbohydrate conjugates; Ketones; Alcohols and polyols; Sugar acids and derivatives; Ethers; Organic acids and derivatives; Carboxylic acids and derivatives; Organonitrogen compounds; Primary alcohols; Organooxygen compounds; Hydroxy acids and derivatives; Carboxylic acid derivatives; Monocarboxylic acids and derivatives; Carboxyl…	Alkaloids	Anthranilic acid alkaloids	Cyanogenic glycosides
5160	12.01	349.197		Organic compounds	Organic acids and derivatives	Carboxylic acids and derivatives	Amino acids, peptides, and analogues	Alpha amino acids and derivatives	Organic compounds; Lipids and lipid-like molecules; Alpha amino acids and derivatives; Organic acids and derivatives; Carboxylic acids and derivatives; Organonitrogen compounds; Organooxygen compounds; Fatty amides; Monoalkylamines; Carboxylic acid amides; Carboxylic acid derivatives; Secondary carboxylic acid amides; Carbonyl compounds; Amines; Primary amines; Fatty Acyls; Organic oxides; Hydroc…	Alkaloids	Ornithine alkaloids	N-acyl amines
5164	12.05	167.107		Organic compounds	Organoheterocyclic compounds	Oxanes	NA	Oxanes	Organic compounds; Organoheterocyclic compounds; Alcohols and polyols; Ethers; Organonitrogen compounds; Organooxygen compounds; Cyclic alcohols and derivatives; Acetals; Secondary alcohols; 1,2-aminoalcohols; Oxanes; Trialkylamines; Amines; Tertiary amines; Alkanolamines; Azacyclic compounds; Oxacyclic compounds; Hydrocarbon derivatives; Organopnictogen compounds; Organic oxygen compounds; Organ…	Alkaloids	Lysine alkaloids	Aminoglycosides
1327	12.11	240.196		Organic compounds	Organic acids and derivatives	Carboxylic acids and derivatives	Amino acids, peptides, and analogues	N-acyl-alpha amino acids and derivatives	Organic compounds; Organoheterocyclic compounds; Pyrimidines and pyrimidine derivatives; Organic acids and derivatives; Carboxylic acids and derivatives; Organohalogen compounds; Organonitrogen compounds; Organooxygen compounds; Azoles; Carboxylic acid amides; Alkyl fluorides; Carboxylic acid derivatives; Monocarboxylic acids and derivatives; N-acyl-alpha amino acids and derivatives; Carboxylic a…	Alkaloids	Lysine alkaloids	Pyridine alkaloids
1328	12.13	328.142		Organic compounds	Organoheterocyclic compounds	Diazines	Pyrimidines and pyrimidine derivatives	Aminopyrimidines and derivatives	Organic compounds; Organoheterocyclic compounds; Organosulfur compounds; Pyrimidines and pyrimidine derivatives; Pyrazoles; Thiophenes; Organic acids and derivatives; Carboxylic acids and derivatives; Organosulfonic acids and derivatives; Organonitrogen compounds; Organooxygen compounds; Carboxylic acid amides; Carboxylic acid derivatives; Aminopyrimidines and derivatives; Diazines; Organosulfona…	Alkaloids	Tryptophan alkaloids	Carboline alkaloids
1333	12.17	357.134		Organic compounds	Organoheterocyclic compounds	Diazanaphthalenes	Benzodiazines	Quinoxalines	Organic compounds; Organoheterocyclic compounds; Pyrazines; Imidazoles; Pyridines and derivatives; Lactams; Organic acids and derivatives; Organonitrogen compounds; Organooxygen compounds; Azoles; Quinoxalines; Diazines; Substituted imidazoles; N-substituted imidazoles; Benzenoids; Vinylogous amides; Organic oxides; Azacyclic compounds; Heteroaromatic compounds; Hydrocarbon derivatives; Organopni…	Alkaloids	Anthranilic acid alkaloids	Quinazoline alkaloids
1341	12.31	510.224		Organic compounds	Alkaloids and derivatives	Camptothecins	NA	Camptothecins	Organic compounds; Organoheterocyclic compounds; Carbohydrates and carbohydrate conjugates; Pyrans; Pyridines and derivatives; Alcohols and polyols; Lactams; Indoles and derivatives; Sugar acids and derivatives; Camptothecins; Organic acids and derivatives; Carboxylic acids and derivatives; Organonitrogen compounds; Alkaloids and derivatives; Organooxygen compounds; Hydroxy acids and derivatives;…	Alkaloids	Tryptophan alkaloids	Pyrroloquinoline alkaloids
1343	12.34	590.203		Organic compounds	Organic oxygen compounds	Organooxygen compounds	Carbohydrates and carbohydrate conjugates	Phenolic glycosides	Organic compounds; Organoheterocyclic compounds; Carbohydrates and carbohydrate conjugates; Pyrans; Alcohols and polyols; Sugar acids and derivatives; Ethers; Organic acids and derivatives; Carboxylic acids and derivatives; Organonitrogen compounds; Organooxygen compounds; Hydroxy acids and derivatives; Monocarboxylic acids and derivatives; Organic nitro compounds; Carboxylic acids; Organic oxoaz…	Alkaloids	Tryptophan alkaloids	Simple coumarins
1347	12.5	380.316		Organic compounds	Organoheterocyclic compounds	Diazanaphthalenes	Benzodiazines	Benzodiazines	Organic compounds; Organoheterocyclic compounds; Pyrimidines and pyrimidine derivatives; Pyrazoles; Alkyl aryl ethers; Anisoles; Ethers; Organonitrogen compounds; Organooxygen compounds; Azoles; Diazines; Benzene and substituted derivatives; Phenol ethers; Benzenoids; Amines; Primary amines; Imidolactams; Methoxybenzenes; Azacyclic compounds; Heteroaromatic compounds; Hydrocarbon derivatives; Org…	Alkaloids	Nicotinic acid alkaloids	Pyridine alkaloids
5193	12.63	325.201		Organic compounds	Organoheterocyclic compounds	Diazanaphthalenes	Benzodiazines	Quinoxalines	Organic compounds; Organoheterocyclic compounds; Pyrazines; Imidazoles; Alcohols and polyols; Organonitrogen compounds; Primary alcohols; Organooxygen compounds; Quinoxalines; Diazines; Benzenoids; Aromatic alcohols; Azacyclic compounds; Heteroaromatic compounds; Hydrocarbon derivatives; Organopnictogen compounds; Organic oxygen compounds; Organic nitrogen compounds; Diazanaphthalenes; Benzodiazi…	Alkaloids	Anthranilic acid alkaloids	Phenazine alkaloids
5219	12.88	337.273		Organic compounds	Organic acids and derivatives	Carboxylic acids and derivatives	Amino acids, peptides, and analogues	Alpha amino acids and derivatives	Organic compounds; Organoheterocyclic compounds; Carbohydrates and carbohydrate conjugates; Lipids and lipid-like molecules; Styrenes; Alpha amino acids and derivatives; Alkyl aryl ethers; Alcohols and polyols; Phenols; Anisoles; Methoxyphenols; Ethers; Phenylpropanoids and polyketides; Organic acids and derivatives; Carboxylic acids and derivatives; Organonitrogen compounds; Primary alcohols; Or…	Alkaloids	Tyrosine alkaloids	Cinnamic acids and derivatives
1364	12.89	374.211		Organic compounds	Organic acids and derivatives	Carboxylic acids and derivatives	Amino acids, peptides, and analogues	N-acyl-alpha amino acids and derivatives	Organic compounds; Organoheterocyclic compounds; Organosulfur compounds; Lipids and lipid-like molecules; Alkyl aryl ethers; Alcohols and polyols; Ethers; Organic acids and derivatives; Carboxylic acids and derivatives; Organohalogen compounds; Organosulfonic acids and derivatives; Organonitrogen compounds; Organooxygen compounds; Organic carbonic acids and derivatives; Carboxylic acid amides; Ur…	Alkaloids	Tryptophan alkaloids	Pyridine alkaloids
5222	12.91	289.179		Organic compounds	Organic acids and derivatives	Carboxylic acids and derivatives	Amino acids, peptides, and analogues	Amino acids	Organic compounds; Organoheterocyclic compounds; Carbohydrates and carbohydrate conjugates; Amino acids, peptides, and analogues; Pyrans; Alcohols and polyols; Sugar acids and derivatives; Ethers; Organic acids and derivatives; Carboxylic acids and derivatives; Organonitrogen compounds; Primary alcohols; Organooxygen compounds; Amino acids and derivatives; Glucuronides; Monoalkylamines; Hydroxy a…	Alkaloids	Tyrosine alkaloids	Phenylethylamines
1371	12.97	352.135		Organic compounds	Organic acids and derivatives	Carboxylic acids and derivatives	Amino acids, peptides, and analogues	Amino acids and derivatives	Organic compounds; Organoheterocyclic compounds; Amino acids, peptides, and analogues; Benzoic acids and derivatives; Piperazines; Ethers; Organic acids and derivatives; Carboxylic acids and derivatives; Organonitrogen compounds; Aniline and substituted anilines; Anilides; Benzoyl derivatives; Organooxygen compounds; Amino acids and derivatives; Carboxylic acid amides; Carboxylic acid derivatives…	Alkaloids	Peptide alkaloids	Pyridine alkaloids
5247	13.06	891.162		Organic compounds	Organic acids and derivatives	Carboxylic acids and derivatives	Amino acids, peptides, and analogues	Amino acids and derivatives	Organic compounds; Organoheterocyclic compounds; Amino acids, peptides, and analogues; Organic acids and derivatives; Carboxylic acids and derivatives; Organonitrogen compounds; Benzoyl derivatives; Organooxygen compounds; Dicarboxylic acids and derivatives; Amino acids and derivatives; Azo compounds; Carboxylic acid derivatives; Carboxylic acid esters; Carbonyl compounds; Benzene and substituted…	Alkaloids	Pseudoalkaloids	Simple amide alkaloids
5255	13.22	269.157		Organic compounds	Benzenoids	Benzene and substituted derivatives	Nitrobenzenes	Nitrobenzenes	Organic compounds; Organoheterocyclic compounds; Nitrobenzenes; Pyrazines; Imidazoles; Organic acids and derivatives; Carboxylic acids and derivatives; Organonitrogen compounds; Organooxygen compounds; Azoles; Organic nitro compounds; Carboxylic acids; Organic oxoazanium compounds; Benzene and substituted derivatives; Benzenoids; Organic zwitterions; Organic 1,3-dipolar compounds; Allyl-type 1,3-…	Alkaloids	Anthranilic acid alkaloids	Phenazine alkaloids
5267	13.29	271.145		Organic compounds	Organoheterocyclic compounds	Diazines	Pyrimidines and pyrimidine derivatives	Bipyrimidines and oligopyrimidines	Organic compounds; Organoheterocyclic compounds; Organosulfur compounds; Pyrimidines and pyrimidine derivatives; Alkyl aryl ethers; Anisoles; Ethers; Organic acids and derivatives; Organosulfonic acids and derivatives; Organonitrogen compounds; Organooxygen compounds; Thioethers; Diazines; Bipyrimidines and oligopyrimidines; Benzene and substituted derivatives; Phenol ethers; Benzenoids; Sulfenyl…	Alkaloids	Tyrosine alkaloids	Isoquinoline alkaloids
5268	13.31	697.287		Organic compounds	Organic nitrogen compounds	Organonitrogen compounds	Amines	Dialkylarylamines	Organic compounds; Organoheterocyclic compounds; Alcohols and polyols; Ethers; Organonitrogen compounds; Primary alcohols; Organooxygen compounds; Dialkyl ethers; Amines; Tertiary amines; Tertiary alkylarylamines; Dialkylarylamines; Azacyclic compounds; Oxacyclic compounds; Heteroaromatic compounds; Hydrocarbon derivatives; Organopnictogen compounds; Organic oxygen compounds; Organic nitrogen com…	Alkaloids	Pseudoalkaloids	Steroidal alkaloids
5311	13.6	990.602		Organic compounds	Organic acids and derivatives	Carboxylic acids and derivatives	Amino acids, peptides, and analogues	Amino acids and derivatives	Organic compounds; Organoheterocyclic compounds; Organosulfur compounds; Amino acids, peptides, and analogues; Ethers; Organic acids and derivatives; Organosulfonic acids and derivatives; Organonitrogen compounds; Organooxygen compounds; Amino acids and derivatives; Organic sulfuric acids and derivatives; Azoles; Sulfonyls; Diazines; Carbonyl compounds; Benzene and substituted derivatives; Benzen…	Alkaloids	Tryptophan alkaloids	Cephalosporins
5299	13.6	233.19		Organic compounds	Organic acids and derivatives	Carboxylic acids and derivatives	Amino acids, peptides, and analogues	Amino acids	Organic compounds; Organoheterocyclic compounds; Amino acids, peptides, and analogues; Pyrimidines and pyrimidine derivatives; Triazines; Benzoic acids and derivatives; Organic acids and derivatives; Carboxylic acids and derivatives; Organonitrogen compounds; Aniline and substituted anilines; Benzoyl derivatives; Organooxygen compounds; Amino acids and derivatives; Nitriles; Carboxylic acid amide…	Alkaloids	Pseudoalkaloids	Purine nucleos(t)ides
5301	13.6	540.202		Organic compounds	Benzenoids	Benzene and substituted derivatives	Benzoic acids and derivatives	Benzoic acids and derivatives	Organic compounds; Organoheterocyclic compounds; Organosulfur compounds; Pyrimidines and pyrimidine derivatives; Imidazoles; Alkyl aryl ethers; Alcohols and polyols; Benzoic acids and derivatives; Purines and purine derivatives; Ethers; Organic acids and derivatives; Organonitrogen compounds; Primary alcohols; Benzoyl derivatives; Organooxygen compounds; Azoles; Organic nitro compounds; Thioether…	Alkaloids	Nicotinic acid alkaloids	Purine nucleos(t)ides
5310	13.6	749.407		Organic compounds	Organic acids and derivatives	Carboxylic acids and derivatives	Amino acids, peptides, and analogues	Amino acids and derivatives	Organic compounds; Organoheterocyclic compounds; Organosulfur compounds; Carbohydrates and carbohydrate conjugates; Amino acids, peptides, and analogues; Alcohols and polyols; Organic acids and derivatives; Carboxylic acids and derivatives; Organonitrogen compounds; Primary alcohols; Organooxygen compounds; Amino acids and derivatives; Carboxylic acid derivatives; Carboxylic acid esters; Hexoses;…	Alkaloids	Amino acid glycosides	Pyrimidine nucleos(t)ides
5351	13.7	367.151		Organic compounds	Organoheterocyclic compounds	Pyridines and derivatives	Hydropyridines	Dihydropyridinecarboxylic acids and derivatives	Organic compounds; Organoheterocyclic compounds; Nitrobenzenes; Pyridines and derivatives; Organic acids and derivatives; Carboxylic acids and derivatives; Organonitrogen compounds; Organooxygen compounds; Dicarboxylic acids and derivatives; Dihydropyridines; Enamines; Carboxylic acid derivatives; Organic nitro compounds; Carboxylic acids; Carboxylic acid esters; Organic oxoazanium compounds; Dih…	Alkaloids	Phenylpropanoids (C6-C3)	Cinnamic acids and derivatives
5392	13.78	749.407		Organic compounds	Organic acids and derivatives	Carboxylic acids and derivatives	Amino acids, peptides, and analogues	Amino acids	Organic compounds; Organoheterocyclic compounds; Carbohydrates and carbohydrate conjugates; Lipids and lipid-like molecules; Amino acids, peptides, and analogues; Alcohols and polyols; Sugar acids and derivatives; Ethers; Organic acids and derivatives; Carboxylic acids and derivatives; Organonitrogen compounds; Primary alcohols; Organooxygen compounds; Amino acids and derivatives; Glucuronides; M…	Alkaloids	Tyrosine alkaloids	Phenylethylamines
5368	13.78	433.259		Organic compounds	Organoheterocyclic compounds	Diazanaphthalenes	Benzodiazines	Benzodiazines	Organic compounds; Organoheterocyclic compounds; Pyridines and derivatives; Triazoles; Alkyl aryl ethers; Anisoles; Ethers; Organic acids and derivatives; Carboxylic acids and derivatives; Organonitrogen compounds; Benzodioxoles; Organooxygen compounds; Azoles; Benzene and substituted derivatives; Phenol ethers; Benzenoids; Organic oxides; Azacyclic compounds; Oxacyclic compounds; Heteroaromatic …	Alkaloids	Anthranilic acid alkaloids	Pyridine alkaloids
1432	13.82	299.089		Organic compounds	Organic acids and derivatives	Carboxylic acids and derivatives	Amino acids, peptides, and analogues	N-acyl-alpha amino acids and derivatives	Organic compounds; Organoheterocyclic compounds; Lipids and lipid-like molecules; Amino acids, peptides, and analogues; Alpha amino acids and derivatives; Imidazoles; Alkyl aryl ethers; Phenols; Ethers; Organic acids and derivatives; Carboxylic acids and derivatives; Organonitrogen compounds; Benzimidazoles; Organooxygen compounds; Fatty acid esters; Fatty amides; Amino acids and derivatives; Car…	Alkaloids	Tryptophan alkaloids	Corynanthe type
1442	13.86	529.309		Organic compounds	Organoheterocyclic compounds	Heteroaromatic compounds	NA	Heteroaromatic compounds	Organic compounds; Organoheterocyclic compounds; Organosulfur compounds; Organic acids and derivatives; Organonitrogen compounds; Organooxygen compounds; Organophosphorus compounds; Organothiophosphorus compounds; Amines; Sulfenyl compounds; Organic oxides; Azacyclic compounds; Heteroaromatic compounds; Hydrocarbon derivatives; Organopnictogen compounds; Organic oxygen compounds; Organic nitrogen…	Alkaloids	Small peptides	Pyridine alkaloids
1449	13.92	670.401		Organic compounds	Organoheterocyclic compounds	Benzimidazoles	NA	Benzimidazoles	Organic compounds; Organoheterocyclic compounds; Alkyl aryl ethers; Anisoles; Piperazines; Ethers; Organic acids and derivatives; Carboxylic acids and derivatives; Organonitrogen compounds; Benzimidazoles; Organooxygen compounds; Azoles; Carboxylic acid amides; Carboxylic acid derivatives; Trialkylamines; Benzene and substituted derivatives; Phenol ethers; Diazinanes; Benzenoids; Amines; Tertiary…	Alkaloids	Anthranilic acid alkaloids	Pyridine alkaloids
1453	13.93	160.076		Organic compounds	Organic nitrogen compounds	Organonitrogen compounds	Amines	Aralkylamines	Organic compounds; Organonitrogen compounds; Organooxygen compounds; Benzene and substituted derivatives; Benzenoids; Amines; Aralkylamines; Hydrocarbon derivatives; Organopnictogen compounds; Organic oxygen compounds; Organic nitrogen compounds; Chemical entities	Alkaloids	Monoterpenoids	Phenylalanine-derived alkaloids
5463	14.01	311.257		Organic compounds	Organic acids and derivatives	Carboxylic acids and derivatives	Amino acids, peptides, and analogues	Amino acids and derivatives	Organic compounds; Organoheterocyclic compounds; Lipids and lipid-like molecules; Amino acids, peptides, and analogues; Pyrimidines and pyrimidine derivatives; Ethers; Organic acids and derivatives; Carboxylic acids and derivatives; Organonitrogen compounds; Organooxygen compounds; Fatty amides; Amino acids and derivatives; Carboxylic acid amides; Carboxylic acid derivatives; Aminopyrimidines and…	Alkaloids	Pseudoalkaloids	Polyamines
5464	14.04	537.298		Organic compounds	Organic acids and derivatives	Carboxylic acids and derivatives	Amino acids, peptides, and analogues	Amino acids	Organic compounds; Organoheterocyclic compounds; Amino acids, peptides, and analogues; Pyrimidines and pyrimidine derivatives; Benzoic acids and derivatives; Organic acids and derivatives; Carboxylic acids and derivatives; Organonitrogen compounds; Organooxygen compounds; Amino acids and derivatives; Monocarboxylic acids and derivatives; Organic nitro compounds; Carboxylic acids; Aminopyrimidines…	Alkaloids	Pseudoalkaloids	Aminoacids
5489	14.14	337.273		Organic compounds	Organoheterocyclic compounds	Quinolines and derivatives	Quinolones and derivatives	Fluoroquinolones	Organic compounds; Organoheterocyclic compounds; Carbohydrates and carbohydrate conjugates; Quinolones and derivatives; Pyrimidines and pyrimidine derivatives; Pyridines and derivatives; Pyrroles; Alcohols and polyols; Lactams; Indoles and derivatives; Ethers; Organic acids and derivatives; Carboxylic acids and derivatives; Organohalogen compounds; Organonitrogen compounds; Primary alcohols; Pyri…	Alkaloids	Tryptophan alkaloids	Carboline alkaloids
5506	14.25	506.333		Organic compounds	Organic nitrogen compounds	Organonitrogen compounds	Amines	Dialkylarylamines	Organic compounds; Organoheterocyclic compounds; Organosulfur compounds; Pyrimidines and pyrimidine derivatives; Organic acids and derivatives; Organonitrogen compounds; Organooxygen compounds; Aminopyrimidines and derivatives; Diazines; Carbonyl compounds; Trialkylamines; Benzene and substituted derivatives; Benzenoids; Amines; Tertiary amines; Tertiary alkylarylamines; Imidolactams; Dialkylaryl…	Alkaloids	Pseudoalkaloids	Pyridine alkaloids
5498	14.25	423.274		Organic compounds	Organic oxygen compounds	Organooxygen compounds	Carbohydrates and carbohydrate conjugates	Hexoses	Organic compounds; Organoheterocyclic compounds; Carbohydrates and carbohydrate conjugates; Lipids and lipid-like molecules; Alkyl aryl ethers; Alcohols and polyols; Phenols; Anisoles; Ethers; Organic acids and derivatives; Carboxylic acids and derivatives; Organonitrogen compounds; Primary alcohols; Benzofurans; Organooxygen compounds; Fatty acid esters; Nitriles; Carboxylic acid amides; Carboxy…	Alkaloids	Amino acid glycosides	Cyanogenic glycosides
1471	14.26	364.321		Organic compounds	Organoheterocyclic compounds	Quinolines and derivatives	NA	Quinolines and derivatives	Organic compounds; Organoheterocyclic compounds; Pyridines and derivatives; Alkyl aryl ethers; Anisoles; Ethers; Organonitrogen compounds; Organooxygen compounds; Quinolines and derivatives; Phenol ethers; Benzenoids; Azacyclic compounds; Heteroaromatic compounds; Hydrocarbon derivatives; Organopnictogen compounds; Organic oxygen compounds; Organic nitrogen compounds; Chemical entities	Alkaloids	Tryptophan alkaloids	Quinoline alkaloids
5525	14.32	368.158		Organic compounds	Organic oxygen compounds	Organooxygen compounds	Carbohydrates and carbohydrate conjugates	Oligosaccharides	Organic compounds; Organoheterocyclic compounds; Carbohydrates and carbohydrate conjugates; Lipids and lipid-like molecules; Styrenes; Coumaric acids and derivatives; Pyrans; Alkyl aryl ethers; Alcohols and polyols; Phenols; Anisoles; Methoxyphenols; Oligosaccharides; Ethers; Phenylpropanoids and polyketides; Organic acids and derivatives; Carboxylic acids and derivatives; Organonitrogen compound…	Alkaloids	Tyrosine alkaloids	Betalain alkaloids
5513	14.32	355.284		Organic compounds	Organic oxygen compounds	Organooxygen compounds	Carbohydrates and carbohydrate conjugates	Hexoses	Organic compounds; Organoheterocyclic compounds; Organosulfur compounds; Carbohydrates and carbohydrate conjugates; Pyrroles; Alcohols and polyols; Indoles and derivatives; Organic acids and derivatives; Carboxylic acids and derivatives; Organonitrogen compounds; Primary alcohols; Organooxygen compounds; Carboxylic acid derivatives; Monocarboxylic acids and derivatives; Carboxylic acid esters; He…	Alkaloids	Tryptophan alkaloids	Glucosinolates
1481	14.32	707.352		Organic compounds	Organoheterocyclic compounds	Pyrrolidines	Pyrrolidones	Pyrrolidones	Organic compounds; Organoheterocyclic compounds; Alcohols and polyols; Lactams; Pyrrolidines; Organic acids and derivatives; Carboxylic acids and derivatives; Organonitrogen compounds; Organooxygen compounds; Carboxylic acid amides; Carboxylic acid derivatives; Monocarboxylic acids and derivatives; Pyrrolidones; Secondary alcohols; Carbonyl compounds; Organic oxides; Azacyclic compounds; Hydrocar…	Alkaloids	Linear polyketides	Piperidine alkaloids
5558	14.45	506.333		Organic compounds	Organoheterocyclic compounds	Benzimidazoles	NA	Benzimidazoles	Organic compounds; Organoheterocyclic compounds; Imidazoles; Pyrazoles; Organic acids and derivatives; Carboxylic acids and derivatives; Organohalogen compounds; Organonitrogen compounds; Benzimidazoles; Benzotriazoles; Organooxygen compounds; Azoles; Aryl fluorides; Carboxylic acid derivatives; Monocarboxylic acids and derivatives; Organofluorides; Carbonyl compounds; Benzene and substituted der…	Alkaloids	Tryptophan alkaloids	Quinazoline alkaloids
5562	14.46	351.146		Organic compounds	Organosulfur compounds	Thioethers	Aryl thioethers	Aryl thioethers	Organic compounds; Organoheterocyclic compounds; Organosulfur compounds; Pyrimidines and pyrimidine derivatives; Organonitrogen compounds; Organooxygen compounds; Aminopyrimidines and derivatives; Diazines; Benzenoids; Amines; Imidolactams; Organic oxides; Azacyclic compounds; Heteroaromatic compounds; Hydrocarbon derivatives; Organopnictogen compounds; Organic oxygen compounds; Aryl thioethers; …	Alkaloids	Tryptophan alkaloids	Carboline alkaloids
5615	14.65	599.411		Organic compounds	Organic 1,3-dipolar compounds	Allyl-type 1,3-dipolar organic compounds	Organic nitro compounds	Nitroaromatic compounds	Organic compounds; Organoheterocyclic compounds; Organosulfur compounds; Ethers; Organic acids and derivatives; Organonitrogen compounds; Organooxygen compounds; Organic nitro compounds; Organic oxoazanium compounds; Benzene and substituted derivatives; Benzenoids; Organic 1,3-dipolar compounds; Allyl-type 1,3-dipolar organic compounds; Propargyl-type 1,3-dipolar organic compounds; Organic oxides…	Alkaloids	Tryptophan alkaloids	Quinazoline alkaloids
5637	14.69	698.44		Organic compounds	Lignans, neolignans and related compounds	NA	NA	Lignans, neolignans and related compounds	Organic compounds; Organoheterocyclic compounds; Carbohydrates and carbohydrate conjugates; Lipids and lipid-like molecules; Alkyl aryl ethers; Alcohols and polyols; Phenols; Anisoles; Indoles and derivatives; Ethers; Organonitrogen compounds; Primary alcohols; Organooxygen compounds; Lignans, neolignans and related compounds; Monosaccharides; Acetals; Secondary alcohols; 1,2-aminoalcohols; Oxane…	Alkaloids	Lignans	Neolignans
5656	14.74	453.334		Organic compounds	Nucleosides, nucleotides, and analogues	5'-deoxyribonucleosides	NA	5'-deoxyribonucleosides	Organic compounds; Organoheterocyclic compounds; Organosulfur compounds; Carbohydrates and carbohydrate conjugates; Lipids and lipid-like molecules; Pyrimidines and pyrimidine derivatives; Alcohols and polyols; Fatty acids and conjugates; Organic acids and derivatives; Organonitrogen compounds; Organooxygen compounds; Azoles; Carboxylic acids; Diazines; Pentoses; Monosaccharides; Secondary alcoho…	Alkaloids	Nucleosides	Purine nucleos(t)ides
5657	14.74	641.297		Organic compounds	Benzenoids	Benzene and substituted derivatives	NA	Benzene and substituted derivatives	Organic compounds; Organoheterocyclic compounds; Triazoles; Organic acids and derivatives; Carboxylic acids and derivatives; Organohalogen compounds; Organonitrogen compounds; Organooxygen compounds; Azoles; Carboxylic acid amides; Alkyl fluorides; Carboxylic acid derivatives; Diazines; Organofluorides; Tertiary carboxylic acid amides; Benzene and substituted derivatives; Benzenoids; Amines; Alky…	Alkaloids	Nicotinic acid alkaloids	Pyridine alkaloids
1527	14.81	440.283		Organic compounds	Organoheterocyclic compounds	Indoles and derivatives	Indolines	Indolines	Organic compounds; Organoheterocyclic compounds; Pyridines and derivatives; Pyrroles; Alkyl aryl ethers; Anisoles; Indoles and derivatives; Ethers; Organic acids and derivatives; Carboxylic acids and derivatives; Organonitrogen compounds; Organooxygen compounds; Carboxylic acid amides; Carboxylic acid derivatives; Indolines; Dialkyl ethers; Secondary carboxylic acid amides; Carbonyl compounds; Ph…	Alkaloids	Tryptophan alkaloids	Carboline alkaloids
5697	14.83	277.138		Organic compounds	Organic oxygen compounds	Organooxygen compounds	Carbohydrates and carbohydrate conjugates	Hexoses	Organic compounds; Organoheterocyclic compounds; Organosulfur compounds; Carbohydrates and carbohydrate conjugates; Alkyl aryl ethers; Alcohols and polyols; Anisoles; Ethers; Organonitrogen compounds; Primary alcohols; Organooxygen compounds; Thioacetals; Thioethers; Hexoses; Monosaccharides; Secondary alcohols; Oxanes; Glycosyl compounds; Monothioacetals; Thioglycosides; Benzene and substituted …	Alkaloids	Tryptophan alkaloids	Glucosinolates
5686	14.83	261.221		Organic compounds	Organoheterocyclic compounds	Imidazopyrimidines	Purines and purine derivatives	Purines and purine derivatives	Organic compounds; Organoheterocyclic compounds; Pyrimidines and pyrimidine derivatives; Imidazoles; Alcohols and polyols; Purines and purine derivatives; Organic acids and derivatives; Organonitrogen compounds; Primary alcohols; Organooxygen compounds; Azoles; Aminopyrimidines and derivatives; Diazines; Imidazopyrimidines; Carbonyl compounds; Benzene and substituted derivatives; Substituted imid…	Alkaloids	Pseudoalkaloids	Purine alkaloids
5696	14.83	532.349		Organic compounds	Benzenoids	Benzene and substituted derivatives	Benzenesulfonyl compounds	Benzenesulfonyl compounds	Organic compounds; Organoheterocyclic compounds; Organosulfur compounds; Pyrimidines and pyrimidine derivatives; Organosulfonic acids and derivatives; Organonitrogen compounds; Organooxygen compounds; Azoles; Sulfonyls; Diazines; Benzene and substituted derivatives; Benzenoids; Amines; Imidolactams; Organic oxides; Azacyclic compounds; Heteroaromatic compounds; Hydrocarbon derivatives; Benzenesul…	Alkaloids	Nicotinic acid alkaloids	Pyridine alkaloids
5714	14.87	601.425		Organic compounds	Organoheterocyclic compounds	Indoles and derivatives	Pyridoindoles	Beta carbolines	Organic compounds; Organoheterocyclic compounds; Pyridines and derivatives; Pyrroles; Indoles and derivatives; Organonitrogen compounds; Alkaloids and derivatives; Primary alcohols; Organooxygen compounds; Pyridoindoles; Beta carbolines; Indoles; Azacyclic compounds; Heteroaromatic compounds; Hydrocarbon derivatives; Organopnictogen compounds; Organic oxygen compounds; Organic nitrogen compounds;…	Alkaloids	Tryptophan alkaloids	Carboline alkaloids
5722	14.87	209.153		Organic compounds	Benzenoids	Benzene and substituted derivatives	NA	Benzene and substituted derivatives	Organic compounds; Organoheterocyclic compounds; Lactams; Organic acids and derivatives; Carboxylic acids and derivatives; Organonitrogen compounds; Organooxygen compounds; Carboxylic acid amides; Carboxylic acid derivatives; Carbonyl compounds; Benzene and substituted derivatives; Benzenoids; Organic oxides; Azacyclic compounds; Hydrocarbon derivatives; Organopnictogen compounds; Organic oxygen …	Alkaloids	Tryptophan alkaloids	Simple indole alkaloids
1535	14.87	349.131		Organic compounds	Benzenoids	Benzene and substituted derivatives	Trifluoromethylbenzenes	Trifluoromethylbenzenes	Organic compounds; Organosulfur compounds; Nitrobenzenes; Benzoic acids and derivatives; Organic acids and derivatives; Carboxylic acids and derivatives; Organohalogen compounds; Organonitrogen compounds; Benzoyl derivatives; Organooxygen compounds; Sulfones; Alkyl fluorides; Organic nitro compounds; Sulfonyls; Organic oxoazanium compounds; Organofluorides; Benzene and substituted derivatives; Be…	Alkaloids	Phenolic acids (C6-C1)	Simple phenolic acids
5738	14.95	296.258		Organic compounds	Benzenoids	Benzene and substituted derivatives	Benzenesulfonyl compounds	Benzenesulfonyl compounds	Organic compounds; Organosulfur compounds; Ethers; Organic acids and derivatives; Organonitrogen compounds; Organooxygen compounds; Organic phosphoric acids and derivatives; Phosphate esters; Monoalkylamines; Sulfonyls; Benzene and substituted derivatives; Benzenoids; Primary amines; Alkyl phosphates; Organic oxides; Hydrocarbon derivatives; Benzenesulfonyl compounds; Organopnictogen compounds; O…	Alkaloids	Monoterpenoids	Glycerophosphoethanolamines
1544	14.97	465.205		Organic compounds	Organic acids and derivatives	Carboxylic acids and derivatives	Amino acids, peptides, and analogues	Amino acids and derivatives	Organic compounds; Organoheterocyclic compounds; Amino acids, peptides, and analogues; Pyridines and derivatives; Organic acids and derivatives; Carboxylic acids and derivatives; Organonitrogen compounds; Organooxygen compounds; Amino acids and derivatives; Carboxylic acid amides; Carboxylic acid derivatives; Monocarboxylic acids and derivatives; Pyridinecarboxylic acids and derivatives; Secondar…	Alkaloids	Tryptophan alkaloids	Pyridine alkaloids
1560	15.09	374.363		Organic compounds	Organoheterocyclic compounds	Azoles	Triazoles	Phenyl-1,2,4-triazoles	Organic compounds; Organoheterocyclic compounds; Organosulfur compounds; Halobenzenes; Triazoles; Organic acids and derivatives; Organohalogen compounds; Organonitrogen compounds; Organooxygen compounds; Azoles; Aryl chlorides; Aryl fluorides; Chlorobenzenes; Fluorobenzenes; Sulfonyls; Organochlorides; Organofluorides; Benzene and substituted derivatives; Benzenoids; Aryl halides; Phenyl-1,2,4-tr…	Alkaloids	Nicotinic acid alkaloids	Pyridine alkaloids
5773	15.09	239.236		Organic compounds	Organic oxygen compounds	Organooxygen compounds	Carbohydrates and carbohydrate conjugates	Hexoses	Organic compounds; Organoheterocyclic compounds; Organosulfur compounds; Carbohydrates and carbohydrate conjugates; Alkyl aryl ethers; Alcohols and polyols; Anisoles; Ethers; Organonitrogen compounds; Primary alcohols; Organooxygen compounds; Nitriles; Azoles; Thioethers; Hexoses; Monosaccharides; Acetals; Secondary alcohols; Oxanes; Glycosyl compounds; Thioglycosides; Polyols; Phenol ethers; Ben…	Alkaloids	Amino acid glycosides	Pyridine alkaloids
5782	15.11	501.342		Organic compounds	Organoheterocyclic compounds	Quinolines and derivatives	NA	Quinolines and derivatives	Organic compounds; Organoheterocyclic compounds; Pyridines and derivatives; Pyrroles; Alkyl aryl ethers; Anisoles; Indoles and derivatives; Ethers; Organic acids and derivatives; Organonitrogen compounds; Organooxygen compounds; Quinolines and derivatives; Phenol ethers; Benzenoids; Indoles; Vinylogous amides; Azacyclic compounds; Heteroaromatic compounds; Hydrocarbon derivatives; Organopnictogen…	Alkaloids	Anthranilic acid alkaloids	Quinoline alkaloids
5795	15.17	369.242		Organic compounds	Organic oxygen compounds	Organooxygen compounds	Carbohydrates and carbohydrate conjugates	Glucuronic acid derivatives	Organic compounds; Organoheterocyclic compounds; Carbohydrates and carbohydrate conjugates; Pyrans; Alcohols and polyols; Sugar acids and derivatives; Organic acids and derivatives; Carboxylic acids and derivatives; Organonitrogen compounds; Organooxygen compounds; Hydroxy acids and derivatives; Carboxylic acid amides; Carboxylic acid derivatives; Monocarboxylic acids and derivatives; Indolines; …	Alkaloids	Tryptophan alkaloids	Simple indole alkaloids
5811	15.2	409.294		Organic compounds	Alkaloids and derivatives	Betalains	Betacyanins and derivatives	Betacyanins and derivatives	Organic compounds; Organoheterocyclic compounds; Carbohydrates and carbohydrate conjugates; Lipids and lipid-like molecules; Amino acids, peptides, and analogues; Alpha amino acids and derivatives; Pyridines and derivatives; Alkyl aryl ethers; Alcohols and polyols; Phenols; Anisoles; Methoxyphenols; Indoles and derivatives; Sugar acids and derivatives; Ethers; Phenylpropanoids and polyketides; Or…	Alkaloids	Tyrosine alkaloids	Betalain alkaloids
5816	15.23	329.268		Organic compounds	Benzenoids	Benzene and substituted derivatives	Biphenyls and derivatives	Biphenyls and derivatives	Organic compounds; Organoheterocyclic compounds; Organosulfur compounds; Halobenzenes; Biphenyls and derivatives; Alkyl aryl ethers; Organic acids and derivatives; Carboxylic acids and derivatives; Organohalogen compounds; Organonitrogen compounds; Benzimidazoles; Organooxygen compounds; Azoles; Aryl fluorides; Carboxylic acid derivatives; Fluorobenzenes; Thioethers; Organofluorides; Carbonyl com…	Alkaloids	Anthranilic acid alkaloids	Phenazine alkaloids
1571	15.26	819.507		Organic compounds	Benzenoids	Benzene and substituted derivatives	NA	Benzene and substituted derivatives	Organic compounds; Organoheterocyclic compounds; Organosulfur compounds; Organic acids and derivatives; Carboxylic acids and derivatives; Organonitrogen compounds; Organooxygen compounds; Monocarboxylic acids and derivatives; Benzene and substituted derivatives; Benzenoids; Organic oxides; Heteroaromatic compounds; Hydrocarbon derivatives; Organopnictogen compounds; Organic oxygen compounds; Orga…	Alkaloids	Phenolic acids (C6-C1)	Simple phenolic acids
5851	15.33	617.234		Organic compounds	Phenylpropanoids and polyketides	Cinnamic acids and derivatives	Hydroxycinnamic acids and derivatives	Hydroxycinnamic acids and derivatives	Organic compounds; Organoheterocyclic compounds; Carbohydrates and carbohydrate conjugates; Lipids and lipid-like molecules; Styrenes; Alkyl aryl ethers; Alcohols and polyols; Phenols; Anisoles; Methoxyphenols; Ethers; Phenylpropanoids and polyketides; Organic acids and derivatives; Carboxylic acids and derivatives; Organonitrogen compounds; Primary alcohols; Organooxygen compounds; Fatty acid es…	Alkaloids	Tyrosine alkaloids	Isoquinoline alkaloids
5906	15.53	621.271		Organic compounds	Organic oxygen compounds	Organooxygen compounds	Ethers	Alkyl aryl ethers	Organic compounds; Organoheterocyclic compounds; Imidazoles; Alkyl aryl ethers; Alcohols and polyols; Ethers; Organic acids and derivatives; Carboxylic acids and derivatives; Organohalogen compounds; Organonitrogen compounds; Organooxygen compounds; Azoles; Carboxylic acid amides; Aryl chlorides; Carboxylic acid derivatives; Carboxylic acid esters; Organochlorides; Secondary alcohols; Secondary c…	Alkaloids	Pseudoalkaloids	Purine alkaloids
5910	15.53	613.266		Organic compounds	Benzenoids	NA	NA	Benzenoids	Organic compounds; Organoheterocyclic compounds; Organic acids and derivatives; Organonitrogen compounds; Organooxygen compounds; Benzenoids; Organic oxides; Azacyclic compounds; Oxacyclic compounds; Heteroaromatic compounds; Hydrocarbon derivatives; Organopnictogen compounds; Organic oxygen compounds; Organic nitrogen compounds; Chemical entities	Alkaloids	Anthranilic acid alkaloids	Quinazoline alkaloids
5939	15.54	287.135		Organic compounds	Organoheterocyclic compounds	Benzodiazepines	NA	Benzodiazepines	Organic compounds; Organoheterocyclic compounds; Pyridines and derivatives; Ketones; Organic acids and derivatives; Carboxylic acids and derivatives; Organonitrogen compounds; Benzodiazepines; Organooxygen compounds; Carbonyl compounds; Benzene and substituted derivatives; Benzenoids; Amines; Aryl ketones; Vinylogous amides; Organic oxides; Azacyclic compounds; Heteroaromatic compounds; Hydrocarb…	Alkaloids	Anthranilic acid alkaloids	Benzodiazepine alkaloids
5930	15.57	690.435		Organic compounds	Organic oxygen compounds	Organooxygen compounds	Ethers	Alkyl aryl ethers	Organic compounds; Organoheterocyclic compounds; Pyrimidines and pyrimidine derivatives; Alkyl aryl ethers; Ethers; Carboxylic acids and derivatives; Organohalogen compounds; Organonitrogen compounds; Organooxygen compounds; Aryl chlorides; Carboxylic acid derivatives; Aminopyrimidines and derivatives; Diazines; Organochlorides; Carbonyl compounds; Halopyrimidines; Amines; Aryl halides; Imidolact…	Alkaloids	Pseudoalkaloids	Pyridine alkaloids
1601	15.58	200.165		Organic compounds	Organic acids and derivatives	Carboxylic acids and derivatives	Amino acids, peptides, and analogues	Amino acids and derivatives	Organic compounds; Organoheterocyclic compounds; Lipids and lipid-like molecules; Amino acids, peptides, and analogues; Piperidines; Organic acids and derivatives; Carboxylic acids and derivatives; Organonitrogen compounds; Organooxygen compounds; Amino acids and derivatives; Carboxylic acid amides; Carboxylic acid derivatives; Monocarboxylic acids and derivatives; Dialkyl ethers; Carbonyl compou…	Alkaloids	Lysine alkaloids	Piperidine alkaloids
5972	15.7	680.414		Organic compounds	Benzenoids	Benzene and substituted derivatives	Phenylpropanes	Phenylpropanes	Organic compounds; Phenols; Phenylmethylamines; Organonitrogen compounds; Organooxygen compounds; Trialkylamines; Benzene and substituted derivatives; Benzenoids; Amines; Tertiary amines; Benzylamines; Phenylpropanes; Aralkylamines; Hydrocarbon derivatives; Organopnictogen compounds; Organic oxygen compounds; Organic nitrogen compounds; Chemical entities	Alkaloids	Pseudoalkaloids	Phenylalanine-derived alkaloids
5984	15.74	660.425		Organic compounds	Organic acids and derivatives	Carboxylic acids and derivatives	Amino acids, peptides, and analogues	Alpha amino acids	Organic compounds; Organoheterocyclic compounds; Amino acids, peptides, and analogues; Organic acids and derivatives; Carboxylic acids and derivatives; Organonitrogen compounds; Organooxygen compounds; Amino acids and derivatives; Carboxylic acid derivatives; Monocarboxylic acids and derivatives; Carboxylic acids; Carbonyl compounds; Alpha amino acids; Amines; Organic oxides; Azacyclic compounds;…	Alkaloids	Ornithine alkaloids	Piperidine alkaloids
6002	15.76	777.479		Organic compounds	Organic acids and derivatives	Carboxylic acids and derivatives	Amino acids, peptides, and analogues	Peptides	Organic compounds; Organoheterocyclic compounds; Lipids and lipid-like molecules; Amino acids, peptides, and analogues; Alpha amino acids and derivatives; Pyridines and derivatives; Phenethylamines; Organic acids and derivatives; Carboxylic acids and derivatives; Organonitrogen compounds; Organooxygen compounds; Fatty amides; Amino acids and derivatives; Peptides; Carboxylic acid amides; Carboxyl…	Alkaloids	Small peptides	Pyridine alkaloids
6004	15.77	465.283		Organic compounds	Benzenoids	Phenol ethers	Anisoles	Anisoles	Organic compounds; Organoheterocyclic compounds; Imines; Alkyl aryl ethers; Anisoles; Ethers; Organonitrogen compounds; Organooxygen compounds; Nitriles; Ketimines; Benzene and substituted derivatives; Phenol ethers; Benzenoids; Azacyclic compounds; Hydrocarbon derivatives; Organic cyanides; Organopnictogen compounds; Organic oxygen compounds; Organic nitrogen compounds; Chemical entities	Alkaloids	Tryptophan alkaloids	Pyridine alkaloids
6098	15.97	493.257		Organic compounds	Benzenoids	Benzene and substituted derivatives	Benzenesulfonamides	Benzenesulfonamides	Organic compounds; Organosulfur compounds; Benzenesulfonamides; Organic acids and derivatives; Organosulfonic acids and derivatives; Organonitrogen compounds; Sulfonyls; Organosulfonamides; Benzene and substituted derivatives; Benzenoids; Aminosulfonyl compounds; Organic oxides; Hydrocarbon derivatives; Benzenesulfonyl compounds; Organic sulfonic acids and derivatives; Organopnictogen compounds; …	Alkaloids	Pseudoalkaloids	Phenylalanine-derived alkaloids
6168	16.12	373.223		Organic compounds	Organic acids and derivatives	Carboxylic acids and derivatives	Amino acids, peptides, and analogues	Amino acids and derivatives	Organic compounds; Organoheterocyclic compounds; Amino acids, peptides, and analogues; Imidazoles; Phenols; Organic acids and derivatives; Carboxylic acids and derivatives; Organonitrogen compounds; Organooxygen compounds; Amino acids and derivatives; Organic carbonic acids and derivatives; Azoles; Carboxylic acid amides; Carboxylic acid derivatives; Secondary carboxylic acid amides; Carbonyl com…	Alkaloids	Tryptophan alkaloids	Pyridine alkaloids
6174	16.12	777.48		Organic compounds	Organoheterocyclic compounds	Benzothiazoles	NA	Benzothiazoles	Organic compounds; Organoheterocyclic compounds; Organosulfur compounds; Organonitrogen compounds; Benzothiazoles; Azoles; Benzene and substituted derivatives; Benzenoids; Sulfenyl compounds; Organic oxides; Azacyclic compounds; Heteroaromatic compounds; Hydrocarbon derivatives; Organopnictogen compounds; Organic oxygen compounds; Organic nitrogen compounds; Chemical entities	Alkaloids	Pseudoalkaloids	Wax monoesters
6187	16.16	720.446		Organic compounds	Organoheterocyclic compounds	Azacyclic compounds	NA	Azacyclic compounds	Organic compounds; Organoheterocyclic compounds; Organic acids and derivatives; Organonitrogen compounds; Organooxygen compounds; Amines; Organic oxides; Azacyclic compounds; Hydrocarbon derivatives; Organopnictogen compounds; Organic oxygen compounds; Organic nitrogen compounds; Chemical entities	Alkaloids	Pseudoalkaloids	Purine alkaloids
6193	16.19	475.328		Organic compounds	Organic acids and derivatives	Carboxylic acids and derivatives	Amino acids, peptides, and analogues	N-acyl-alpha amino acids and derivatives	Organic compounds; Lipids and lipid-like molecules; Amino acids, peptides, and analogues; Alpha amino acids and derivatives; Alcohols and polyols; Organic acids and derivatives; Carboxylic acids and derivatives; Organonitrogen compounds; Organooxygen compounds; Fatty amides; Amino acids and derivatives; Carboxylic acid amides; Carboxylic acid derivatives; N-acyl amines; Monocarboxylic acids and d…	Alkaloids	Small peptides	Tripeptides
6271	16.31	391.266		Organic compounds	Organic acids and derivatives	Carboxylic acids and derivatives	Amino acids, peptides, and analogues	Alpha amino acid amides	Organic compounds; Organoheterocyclic compounds; Lipids and lipid-like molecules; Amino acids, peptides, and analogues; Alpha amino acids and derivatives; Organic acids and derivatives; Carboxylic acids and derivatives; Organonitrogen compounds; Pyrimidones; Organooxygen compounds; Fatty amides; Amino acids and derivatives; Organic carbonic acids and derivatives; Carboxylic acid amides; Ureas; Ca…	Alkaloids	Small peptides	Tripeptides
6276	16.33	366.3		Organic compounds	Nucleosides, nucleotides, and analogues	Nucleoside and nucleotide analogues	1-pyranosylindoles	1-pyranosylindoles	Organic compounds; Organoheterocyclic compounds; Carbohydrates and carbohydrate conjugates; Lipids and lipid-like molecules; Naphthalenes; Pyrroles; Ketones; Alcohols and polyols; Indoles and derivatives; Ethers; Organic acids and derivatives; Organonitrogen compounds; Primary alcohols; Organooxygen compounds; Monocarboxylic acids and derivatives; Hexoses; Monosaccharides; Acetals; Secondary alco…	Alkaloids	Tryptophan alkaloids	Carbazole alkaloids
6392	16.55	683.272		Organic compounds	Nucleosides, nucleotides, and analogues	Nucleoside and nucleotide analogues	1-pyranosylindoles	1-pyranosylindoles	Organic compounds; Organoheterocyclic compounds; Carbohydrates and carbohydrate conjugates; Lipids and lipid-like molecules; Pyrroles; Alcohols and polyols; Indoles and derivatives; Ethers; Organic acids and derivatives; Carboxylic acids and derivatives; Organonitrogen compounds; Primary alcohols; Organooxygen compounds; Cinnamic acids and derivatives; Monocarboxylic acids and derivatives; Hexose…	Alkaloids	Tryptophan alkaloids	Carboline alkaloids
6411	16.61	585.431		Organic compounds	Organic acids and derivatives	Carboxylic acids and derivatives	Amino acids, peptides, and analogues	Amino acids and derivatives	Organic compounds; Organoheterocyclic compounds; Amino acids, peptides, and analogues; Organic acids and derivatives; Carboxylic acids and derivatives; Organonitrogen compounds; Organooxygen compounds; Amino acids and derivatives; Carboxylic acid amides; Carboxylic acid derivatives; Monocarboxylic acids and derivatives; Carbonyl compounds; Benzene and substituted derivatives; Benzenoids; Amines; …	Alkaloids	Lysine alkaloids	Pyridine alkaloids
6417	16.64	777.479		Organic compounds	Organoheterocyclic compounds	Quinolines and derivatives	Quinolones and derivatives	Hydroquinolones	Organic compounds; Organoheterocyclic compounds; Quinolones and derivatives; Pyridines and derivatives; Alkyl aryl ethers; Anisoles; Ethers; Organic acids and derivatives; Carboxylic acids and derivatives; Organohalogen compounds; Organonitrogen compounds; Organooxygen compounds; Aryl fluorides; Carboxylic acid derivatives; Monocarboxylic acids and derivatives; Quinolines and derivatives; Organof…	Alkaloids	Anthranilic acid alkaloids	Acridone alkaloids
6489	16.8	663.411		Organic compounds	Organic acids and derivatives	Carboxylic acids and derivatives	Amino acids, peptides, and analogues	Alpha amino acids and derivatives	Organic compounds; Organoheterocyclic compounds; Lipids and lipid-like molecules; Amino acids, peptides, and analogues; Alpha amino acids and derivatives; Alcohols and polyols; Phenethylamines; Amphetamines and derivatives; Pyrrolidines; Organic acids and derivatives; Carboxylic acids and derivatives; Organonitrogen compounds; Primary alcohols; Organooxygen compounds; Amino acids and derivatives;…	Alkaloids	Small peptides	Depsipeptides
1711	16.83	168.139		Organic compounds	Lipids and lipid-like molecules	Prenol lipids	NA	Prenol lipids	Organic compounds; Organoheterocyclic compounds; Triazoles; Alcohols and polyols; Prenol lipids; Organonitrogen compounds; Organooxygen compounds; Azoles; Cyclic alcohols and derivatives; Secondary alcohols; Azacyclic compounds; Heteroaromatic compounds; Hydrocarbon derivatives; Organopnictogen compounds; Organic oxygen compounds; Organic nitrogen compounds; Chemical entities	Alkaloids	Diterpenoids	Pregnane steroids
6605	16.94	457.331		Organic compounds	Organoheterocyclic compounds	Benzimidazoles	NA	Benzimidazoles	Organic compounds; Organoheterocyclic compounds; Halobenzenes; Ethers; Organic acids and derivatives; Carboxylic acids and derivatives; Organohalogen compounds; Organonitrogen compounds; Benzimidazoles; Organooxygen compounds; Carboxylic acid amides; Aryl fluorides; Carboxylic acid derivatives; Fluorobenzenes; Dialkyl ethers; Organofluorides; Benzenoids; Aryl halides; Organic oxides; Azacyclic co…	Alkaloids	Nicotinic acid alkaloids	Pyridine alkaloids
6678	17.11	713.282		Organic compounds	Organic oxygen compounds	Organooxygen compounds	Ethers	Alkyl aryl ethers	Organic compounds; Organoheterocyclic compounds; Alkyl aryl ethers; Piperidines; Ethers; Organic acids and derivatives; Carboxylic acids and derivatives; Organohalogen compounds; Organonitrogen compounds; Organooxygen compounds; Carboxylic acid amides; Aryl chlorides; Carboxylic acid derivatives; Monocarboxylic acids and derivatives; Carboxylic acid esters; Organochlorides; Secondary carboxylic a…	Alkaloids	Tryptophan alkaloids	Quinoline alkaloids
6848	17.48	407.29		Organic compounds	Organic acids and derivatives	Carboxylic acids and derivatives	Amino acids, peptides, and analogues	Alpha amino acids and derivatives	Organic compounds; Organoheterocyclic compounds; Amino acids, peptides, and analogues; Alpha amino acids and derivatives; Organic acids and derivatives; Carboxylic acids and derivatives; Organonitrogen compounds; Organooxygen compounds; Dicarboxylic acids and derivatives; Amino acids and derivatives; Carboxylic acid derivatives; Carboxylic acid hydrazides; Carboxylic acids; Carbonyl compounds; Be…	Alkaloids	Lysine alkaloids	Quinolizidine alkaloids
6873	17.58	433.274		Organic compounds	Benzenoids	Benzene and substituted derivatives	Halobenzenes	Fluorobenzenes	Organic compounds; Organoheterocyclic compounds; Organosulfur compounds; Halobenzenes; Organic acids and derivatives; Organohalogen compounds; Organonitrogen compounds; Organooxygen compounds; Aryl fluorides; Fluorobenzenes; Organofluorides; Carbonyl compounds; Benzene and substituted derivatives; Benzenoids; Aryl halides; Sulfenyl compounds; Organic oxides; Azacyclic compounds; Hydrocarbon deriv…	Alkaloids	Tryptophan alkaloids	Quinoline alkaloids
6884	17.59	667.277		Organic compounds	Organoheterocyclic compounds	Azoles	NA	Azoles	Organic compounds; Organoheterocyclic compounds; Organic acids and derivatives; Organonitrogen compounds; Organooxygen compounds; Guanidines; Azoles; Carbonyl compounds; Amines; Carboximidamides; Azacyclic compounds; Hydrocarbon derivatives; Organopnictogen compounds; Organic oxygen compounds; Organic nitrogen compounds; Chemical entities	Alkaloids	Histidine alkaloids	Imidazole alkaloids
6910	17.67	709.479		Organic compounds	Organoheterocyclic compounds	Azoles	NA	Azoles	Organic compounds; Organoheterocyclic compounds; Organic acids and derivatives; Carboxylic acids and derivatives; Organonitrogen compounds; Organooxygen compounds; Azoles; Carboxylic acid derivatives; Amines; Primary amines; Azacyclic compounds; Heteroaromatic compounds; Hydrocarbon derivatives; Organopnictogen compounds; Organic oxygen compounds; Organic nitrogen compounds; Chemical entities	Alkaloids	Histidine alkaloids	Imidazole alkaloids
1793	17.68	524.382		Organic compounds	Organic acids and derivatives	Carboxylic acids and derivatives	Amino acids, peptides, and analogues	Alpha amino acids and derivatives	Organic compounds; Organoheterocyclic compounds; Amino acids, peptides, and analogues; Alpha amino acids and derivatives; Pyrimidines and pyrimidine derivatives; Organic acids and derivatives; Carboxylic acids and derivatives; Organonitrogen compounds; Primary alcohols; Organooxygen compounds; Fatty amides; Amino acids and derivatives; Carboxylic acid amides; Carboxylic acid derivatives; Carbonyl…	Alkaloids	Lysine alkaloids	Piperidine alkaloids
6955	17.78	599.415		Organic compounds	Organic acids and derivatives	Carboxylic acids and derivatives	Amino acids, peptides, and analogues	Amino acids and derivatives	Organic compounds; Organoheterocyclic compounds; Lipids and lipid-like molecules; Amino acids, peptides, and analogues; Pyrrolidines; Organic acids and derivatives; Carboxylic acids and derivatives; Organonitrogen compounds; Organooxygen compounds; Amino acids and derivatives; Carboxylic acid derivatives; Monocarboxylic acids and derivatives; Tertiary carboxylic acid amides; Carbonyl compounds; T…	Alkaloids	Diterpenoids	Prostaglandins
7005	17.9	187.037		Organic compounds	Benzenoids	Benzene and substituted derivatives	Aniline and substituted anilines	Aniline and substituted anilines	Organic compounds; Organoheterocyclic compounds; Organic acids and derivatives; Organonitrogen compounds; Aniline and substituted anilines; Organooxygen compounds; Organic carbonic acids and derivatives; Benzene and substituted derivatives; Benzenoids; Amines; Tertiary amines; Organic oxides; Azacyclic compounds; Heteroaromatic compounds; Hydrocarbon derivatives; Organopnictogen compounds; Organi…	Alkaloids	Pseudoalkaloids	Pyridine alkaloids
1835	0.84	125.986		Organic compounds	Organic acids and derivatives	Carboxylic acids and derivatives	Amino acids, peptides, and analogues	N-acyl-alpha amino acids and derivatives	Organic compounds; Lipids and lipid-like molecules; Amino acids, peptides, and analogues; Alpha amino acids and derivatives; Alcohols and polyols; Organic acids and derivatives; Carboxylic acids and derivatives; Organonitrogen compounds; Organooxygen compounds; Fatty amides; Amino acids and derivatives; Guanidines; Carboxylic acid amides; Carboxylic acid derivatives; N-acyl amines; Monocarboxylic…	Amino acids and Peptides	Oligopeptides	Lipopeptides
2044	0.88	522.9		Organic compounds	Organic acids and derivatives	Carboxylic acids and derivatives	Amino acids, peptides, and analogues	Alpha amino acids and derivatives	Organic compounds; Organoheterocyclic compounds; Lipids and lipid-like molecules; Amino acids, peptides, and analogues; Alpha amino acids and derivatives; Macrolactams; Phenylpropanoids and polyketides; Organic acids and derivatives; Carboxylic acids and derivatives; Organonitrogen compounds; Organooxygen compounds; Fatty amides; Amino acids and derivatives; Carboxylic acid amides; Carboxylic aci…	Amino acids and Peptides	Oligopeptides	Cyclic peptides
2404	0.91	280.829		Organic compounds	Organic acids and derivatives	Carboxylic acids and derivatives	Amino acids, peptides, and analogues	Alpha amino acids and derivatives	Organic compounds; Organoheterocyclic compounds; Amino acids, peptides, and analogues; Alpha amino acids and derivatives; Macrolactams; Imines; Ketones; Alcohols and polyols; Lactams; Piperidines; Organic acids and derivatives; Carboxylic acids and derivatives; Organonitrogen compounds; Organooxygen compounds; Dicarboxylic acids and derivatives; Amino acids and derivatives; Carboxylic acid amides…	Amino acids and Peptides	Oligopeptides	Cyclic peptides
2397	0.91	928.75		Organic compounds	Benzenoids	Benzene and substituted derivatives	NA	Benzene and substituted derivatives	Organic compounds; Organoheterocyclic compounds; Alcohols and polyols; Organic acids and derivatives; Carboxylic acids and derivatives; Organonitrogen compounds; Organooxygen compounds; Organic carbonic acids and derivatives; Carboxylic acid derivatives; Secondary alcohols; Tertiary alcohols; Carbonyl compounds; Benzene and substituted derivatives; Benzenoids; Organic oxides; Azacyclic compounds;…	Amino acids and Peptides	Coumarins	Dipeptides
2304	0.93	500.759		Organic compounds	Organic acids and derivatives	Carboxylic acids and derivatives	Amino acids, peptides, and analogues	N-acyl-alpha amino acids	Organic compounds; Lipids and lipid-like molecules; Amino acids, peptides, and analogues; Alpha amino acids and derivatives; Organic acids and derivatives; Carboxylic acids and derivatives; Organonitrogen compounds; Organooxygen compounds; Fatty amides; Amino acids and derivatives; Azoles; N-acyl amines; Monocarboxylic acids and derivatives; N-acyl-alpha amino acids and derivatives; Carboxylic ac…	Amino acids and Peptides	Small peptides	N-acyl amines
2330	0.93	528.759		Organic compounds	Organic acids and derivatives	Peptidomimetics	Depsipeptides	Cyclic depsipeptides	Organic compounds; Organoheterocyclic compounds; Amino acids, peptides, and analogues; Lactones; Alpha amino acids and derivatives; Macrolactams; Phenylpropanoids and polyketides; Organic acids and derivatives; Carboxylic acids and derivatives; Organonitrogen compounds; Organooxygen compounds; Amino acids and derivatives; Alpha amino acid esters; Carboxylic acid amides; Carboxylic acid derivative…	Amino acids and Peptides	Oligopeptides	Cyclic peptides
2295	0.93	706.72		Organic compounds	Organic acids and derivatives	Carboxylic acids and derivatives	Amino acids, peptides, and analogues	Alpha amino acid esters	Organic compounds; Lipids and lipid-like molecules; Amino acids, peptides, and analogues; Alpha amino acids and derivatives; Alcohols and polyols; Organic acids and derivatives; Carboxylic acids and derivatives; Organonitrogen compounds; Primary alcohols; Organooxygen compounds; Fatty amides; Amino acids and derivatives; Alpha amino acid esters; Carboxylic acid amides; Carboxylic acid derivatives…	Amino acids and Peptides	Fatty amides	N-acyl amines
2308	0.94	327.015		Organic compounds	Organic acids and derivatives	Carboxylic acids and derivatives	Amino acids, peptides, and analogues	Peptides	Organic compounds; Organoheterocyclic compounds; Lipids and lipid-like molecules; Amino acids, peptides, and analogues; Alpha amino acids and derivatives; Alcohols and polyols; Fatty acids and conjugates; Organic acids and derivatives; Carboxylic acids and derivatives; Organonitrogen compounds; Aminoglycosides; Primary alcohols; Organooxygen compounds; Fatty amides; Hydroxy fatty acids; Amino aci…	Amino acids and Peptides	Small peptides	Tripeptides
2655	0.96	396.984		Organic compounds	Organic acids and derivatives	Carboxylic acids and derivatives	Amino acids, peptides, and analogues	L-alpha-amino acids	Organic compounds; Lipids and lipid-like molecules; Amino acids, peptides, and analogues; Alpha amino acids and derivatives; Fatty acids and conjugates; Organic acids and derivatives; Carboxylic acids and derivatives; Organonitrogen compounds; Organooxygen compounds; Amino acids and derivatives; Guanidines; Monoalkylamines; Monocarboxylic acids and derivatives; Carboxylic acids; Carbonyl compound…	Amino acids and Peptides	Small peptides	Aminoacids
326	2.41	209.044		Organic compounds	Organic acids and derivatives	Carboxylic acids and derivatives	Amino acids, peptides, and analogues	Gamma-glutamyl peptides	Organic compounds; Organosulfur compounds; Lipids and lipid-like molecules; Amino acids, peptides, and analogues; Alpha amino acids and derivatives; Organic acids and derivatives; Carboxylic acids and derivatives; Organonitrogen compounds; Organooxygen compounds; Fatty amides; Amino acids and derivatives; Peptides; Monoalkylamines; Carboxylic acid amides; Carboxylic acid derivatives; N-acyl amine…	Amino acids and Peptides	Small peptides	Tripeptides
333	2.79	795.222		Organic compounds	Organic acids and derivatives	Carboxylic acids and derivatives	Amino acids, peptides, and analogues	Gamma-glutamyl peptides	Organic compounds; Organosulfur compounds; Lipids and lipid-like molecules; Amino acids, peptides, and analogues; Alpha amino acids and derivatives; Organic acids and derivatives; Carboxylic acids and derivatives; Organonitrogen compounds; Organooxygen compounds; Fatty amides; Amino acids and derivatives; Peptides; Monoalkylamines; Carboxylic acid amides; Carboxylic acid derivatives; N-acyl amine…	Amino acids and Peptides	Small peptides	Tripeptides
342	2.81	482.09		Organic compounds	Organic acids and derivatives	Carboxylic acids and derivatives	Amino acids, peptides, and analogues	Tyrosine and derivatives	Organic compounds; Amino acids, peptides, and analogues; Alpha amino acids and derivatives; Ketones; Phenols; Catechols; Phenethylamines; Amphetamines and derivatives; Phenylpropanoids and polyketides; Organic acids and derivatives; Carboxylic acids and derivatives; Organonitrogen compounds; Organooxygen compounds; Dicarboxylic acids and derivatives; Amino acids and derivatives; Keto acids and de…	Amino acids and Peptides	Small peptides	Aminoacids
3409	2.85	320.134		Organic compounds	Organic acids and derivatives	Carboxylic acids and derivatives	Amino acids, peptides, and analogues	N-acyl-alpha amino acids and derivatives	Organic compounds; Lipids and lipid-like molecules; Amino acids, peptides, and analogues; Alpha amino acids and derivatives; Alcohols and polyols; Fatty acids and conjugates; Organic acids and derivatives; Carboxylic acids and derivatives; Organonitrogen compounds; Organooxygen compounds; Fatty amides; Amino acids and derivatives; Carboxylic acid amides; Amino fatty acids; Monocarboxylic acids an…	Amino acids and Peptides	Small peptides	Aminoacids
352	2.99	296.116		Organic compounds	Organic acids and derivatives	Carboxylic acids and derivatives	Amino acids, peptides, and analogues	Peptides	Organic compounds; Lipids and lipid-like molecules; Amino acids, peptides, and analogues; Alpha amino acids and derivatives; Benzoic acids and derivatives; Benzamides; Hippuric acids and derivatives; Organic acids and derivatives; Carboxylic acids and derivatives; Organonitrogen compounds; Benzoyl derivatives; Organooxygen compounds; Dicarboxylic acids and derivatives; Amino acids and derivatives…	Amino acids and Peptides	Small peptides	Dipeptides
355	3	567.143		Organic compounds	Organic oxygen compounds	Organooxygen compounds	Carbohydrates and carbohydrate conjugates	Hexoses	Organic compounds; Organoheterocyclic compounds; Organosulfur compounds; Carbohydrates and carbohydrate conjugates; Alcohols and polyols; Indoles and derivatives; Organonitrogen compounds; Primary alcohols; Organooxygen compounds; Nitriles; Indolines; Hexoses; Monosaccharides; Secondary alcohols; Oxanes; Glycosyl compounds; Monothioacetals; Thioglycosides; Polyols; Benzenoids; Sulfenyl compounds;…	Amino acids and Peptides	Amino acid glycosides	Glucosinolates
358	3.03	180.087		Organic compounds	Organic acids and derivatives	Carboxylic acids and derivatives	Amino acids, peptides, and analogues	Cyclic peptides	Organic compounds; Organoheterocyclic compounds; Organosulfur compounds; Amino acids, peptides, and analogues; Alpha amino acids and derivatives; Macrolactams; Thiazoles; Lactams; Phenylpropanoids and polyketides; Organic acids and derivatives; Carboxylic acids and derivatives; Organonitrogen compounds; Organooxygen compounds; Amino acids and derivatives; Peptides; Azoles; Carboxylic acid amides;…	Amino acids and Peptides	Oligopeptides	RiPPs-Thiopeptides
360	3.03	253.082		Organic compounds	Organic oxygen compounds	Organooxygen compounds	Carbohydrates and carbohydrate conjugates	Alkylglucosinolates	Organic compounds; Organoheterocyclic compounds; Organosulfur compounds; Carbohydrates and carbohydrate conjugates; Pyrroles; Alcohols and polyols; Indoles and derivatives; Organic acids and derivatives; Organonitrogen compounds; Primary alcohols; Organooxygen compounds; Glucosinolates; Organic sulfuric acids and derivatives; Sulfuric acid monoesters; Thioacetals; Hexoses; Monosaccharides; Second…	Amino acids and Peptides	Amino acid glycosides	Glucosinolates
3483	3.33	773.214		Organic compounds	Organic acids and derivatives	Carboxylic acids and derivatives	Amino acids, peptides, and analogues	Alpha amino acids	Organic compounds; Lipids and lipid-like molecules; Amino acids, peptides, and analogues; Alpha amino acids and derivatives; Fatty acids and conjugates; Organic acids and derivatives; Carboxylic acids and derivatives; Organonitrogen compounds; Organooxygen compounds; Dicarboxylic acids and derivatives; Amino acids and derivatives; Monoalkylamines; Amino fatty acids; Carboxylic acids; Carbonyl com…	Amino acids and Peptides	Small peptides	Aminoacids
383	3.33	487.111		Organic compounds	Organic acids and derivatives	Carboxylic acids and derivatives	Amino acids, peptides, and analogues	Gamma-glutamyl peptides	Organic compounds; Organosulfur compounds; Lipids and lipid-like molecules; Amino acids, peptides, and analogues; Alpha amino acids and derivatives; Fatty acids and conjugates; Organic acids and derivatives; Carboxylic acids and derivatives; Organonitrogen compounds; Organooxygen compounds; Fatty amides; Dicarboxylic acids and derivatives; Amino acids and derivatives; Peptides; Monoalkylamines; C…	Amino acids and Peptides	Small peptides	Dipeptides
392	3.44	162.019		Organic compounds	Organic acids and derivatives	Carboxylic acids and derivatives	Amino acids, peptides, and analogues	Alpha amino acids	Organic compounds; Organoheterocyclic compounds; Organosulfur compounds; Lipids and lipid-like molecules; Amino acids, peptides, and analogues; Alpha amino acids and derivatives; Fatty acids and conjugates; Organic acids and derivatives; Carboxylic acids and derivatives; Organonitrogen compounds; Organooxygen compounds; Amino acids and derivatives; Carboxylic acid amides; Monocarboxylic acids and…	Amino acids and Peptides	Small peptides	Aminoacids
399	3.5	193.013		Organic compounds	Organic oxygen compounds	Organooxygen compounds	Carbohydrates and carbohydrate conjugates	Disaccharides	Organic compounds; Organoheterocyclic compounds; Carbohydrates and carbohydrate conjugates; Lipids and lipid-like molecules; Alcohols and polyols; Ethers; Organic acids and derivatives; Carboxylic acids and derivatives; Organonitrogen compounds; Primary alcohols; Organooxygen compounds; Nitriles; Carboxylic acid derivatives; Monocarboxylic acids and derivatives; Carboxylic acid esters; Monosaccha…	Amino acids and Peptides	Amino acid glycosides	Cyanogenic glycosides
404	3.52	483.209		Organic compounds	Organic acids and derivatives	Carboxylic acids and derivatives	Amino acids, peptides, and analogues	N-acyl-alpha amino acids and derivatives	Organic compounds; Organoheterocyclic compounds; Carbohydrates and carbohydrate conjugates; Amino acids, peptides, and analogues; Alpha amino acids and derivatives; Pyrimidines and pyrimidine derivatives; Imidazoles; Benzoic acids and derivatives; Purines and purine derivatives; Organic acids and derivatives; Carboxylic acids and derivatives; Organonitrogen compounds; Benzoyl derivatives; Organoo…	Amino acids and Peptides	Small peptides	Purine nucleos(t)ides
422	3.59	448.194		Organic compounds	Organic acids and derivatives	Carboxylic acids and derivatives	Amino acids, peptides, and analogues	Phenylalanine and derivatives	Organic compounds; Organoheterocyclic compounds; Amino acids, peptides, and analogues; Alpha amino acids and derivatives; Alkyl aryl ethers; Phenethylamines; Amphetamines and derivatives; Ethers; Organic acids and derivatives; Carboxylic acids and derivatives; Organonitrogen compounds; Organooxygen compounds; Amino acids and derivatives; Guanidines; Monocarboxylic acids and derivatives; Organic n…	Amino acids and Peptides	Small peptides	Dipeptides
435	3.61	502.142		Organic compounds	Organic acids and derivatives	Carboxylic acids and derivatives	Amino acids, peptides, and analogues	Alpha amino acids and derivatives	Organic compounds; Organoheterocyclic compounds; Organosulfur compounds; Amino acids, peptides, and analogues; Alpha amino acids and derivatives; Lactams; Organic acids and derivatives; Carboxylic acids and derivatives; Organonitrogen compounds; Organooxygen compounds; Amino acids and derivatives; Azoles; Carboxylic acid amides; Carboxylic acid derivatives; Monocarboxylic acids and derivatives; T…	Amino acids and Peptides	ÃŽÂ²-lactams	RiPPs-Thiopeptides
3606	3.64	361.07		Organic compounds	Organic acids and derivatives	Carboxylic acids and derivatives	Amino acids, peptides, and analogues	Alpha amino acids and derivatives	Organic compounds; Lipids and lipid-like molecules; Amino acids, peptides, and analogues; Alpha amino acids and derivatives; Alcohols and polyols; Fatty acids and conjugates; Organic acids and derivatives; Carboxylic acids and derivatives; Organonitrogen compounds; Primary alcohols; Organooxygen compounds; Fatty amides; Hydroxy fatty acids; Amino acids and derivatives; Hydroxy acids and derivativ…	Amino acids and Peptides	Mycosporine derivatives	Mycosporine and Mycosporine-like amino acids
469	3.67	935.253		Organic compounds	Organic acids and derivatives	Carboxylic acids and derivatives	Amino acids, peptides, and analogues	N-acyl-alpha amino acids	Organic compounds; Organoheterocyclic compounds; Carbohydrates and carbohydrate conjugates; Lipids and lipid-like molecules; Amino acids, peptides, and analogues; Alpha amino acids and derivatives; Pyrans; Pyrroles; Alcohols and polyols; Phenols; Indoles and derivatives; Sugar acids and derivatives; Ethers; Organic acids and derivatives; Carboxylic acids and derivatives; Organonitrogen compounds;…	Amino acids and Peptides	Coumarins	Simple coumarins
3657	3.68	161.024		Organic compounds	Organic oxygen compounds	Organooxygen compounds	Carbohydrates and carbohydrate conjugates	Alkylglucosinolates	Organic compounds; Organoheterocyclic compounds; Organosulfur compounds; Carbohydrates and carbohydrate conjugates; Alcohols and polyols; Organic acids and derivatives; Organonitrogen compounds; Primary alcohols; Organooxygen compounds; Organic sulfuric acids and derivatives; Thioacetals; Hexoses; Monosaccharides; Secondary alcohols; Oxanes; Glycosyl compounds; Monothioacetals; Thioglycosides; Po…	Amino acids and Peptides	Amino acid glycosides	Glucosinolates
505	3.75	300.079		Organic compounds	Organic acids and derivatives	Carboxylic acids and derivatives	Amino acids, peptides, and analogues	N-acyl-alpha amino acids	Organic compounds; Lipids and lipid-like molecules; Amino acids, peptides, and analogues; Alpha amino acids and derivatives; Alcohols and polyols; Fatty acids and conjugates; Organic acids and derivatives; Carboxylic acids and derivatives; Organonitrogen compounds; Organooxygen compounds; Fatty amides; Amino acids and derivatives; Monoalkylamines; Carboxylic acid amides; Carboxylic acid derivativ…	Amino acids and Peptides	Small peptides	Dipeptides
534	3.79	368.171		Organic compounds	Organic oxygen compounds	Organooxygen compounds	Carbohydrates and carbohydrate conjugates	Hexoses	Organic compounds; Organoheterocyclic compounds; Carbohydrates and carbohydrate conjugates; Alcohols and polyols; Ethers; Organonitrogen compounds; Primary alcohols; Organooxygen compounds; Nitriles; Dialkyl ethers; Cyclic alcohols and derivatives; Hexoses; Monosaccharides; Acetals; Secondary alcohols; Oxanes; Glycosyl compounds; O-glycosyl compounds; Benzene and substituted derivatives; Polyols;…	Amino acids and Peptides	Amino acid glycosides	Cyanogenic glycosides
3790	3.89	503.191		Organic compounds	Organic oxygen compounds	Organooxygen compounds	Carbohydrates and carbohydrate conjugates	Alkylglucosinolates	Organic compounds; Organoheterocyclic compounds; Organosulfur compounds; Carbohydrates and carbohydrate conjugates; Alcohols and polyols; Organic acids and derivatives; Organonitrogen compounds; Primary alcohols; Organooxygen compounds; Glucosinolates; Organic sulfuric acids and derivatives; Thioacetals; Hexoses; Monosaccharides; Secondary alcohols; Oxanes; Glycosyl compounds; Monothioacetals; Th…	Amino acids and Peptides	Amino acid glycosides	Glucosinolates
602	3.94	991.751		Organic compounds	Organic oxygen compounds	Organooxygen compounds	Carbohydrates and carbohydrate conjugates	Hexoses	Organic compounds; Organoheterocyclic compounds; Carbohydrates and carbohydrate conjugates; Alkyl aryl ethers; Alcohols and polyols; Anisoles; Ethers; Organonitrogen compounds; Primary alcohols; Organooxygen compounds; Nitriles; Monoalkylamines; Dialkyl ethers; Cyclic alcohols and derivatives; Hexoses; Monosaccharides; Acetals; Secondary alcohols; 1,2-aminoalcohols; Oxanes; Glycosyl compounds; O-…	Amino acids and Peptides	Amino acid glycosides	Cyanogenic glycosides
3905	3.95	409.112		Organic compounds	Organic acids and derivatives	Carboxylic acids and derivatives	Amino acids, peptides, and analogues	Tyrosine and derivatives	Organic compounds; Amino acids, peptides, and analogues; Alpha amino acids and derivatives; Ketones; Phenols; Catechols; Phenethylamines; Amphetamines and derivatives; Phenylpropanoids and polyketides; Organic acids and derivatives; Carboxylic acids and derivatives; Organonitrogen compounds; Beta-amino ketones; Benzoyl derivatives; Organooxygen compounds; Dicarboxylic acids and derivatives; Amino…	Amino acids and Peptides	Small peptides	Aminoacids
3954	4.01	351.107		Organic compounds	Organic oxygen compounds	Organooxygen compounds	Carbohydrates and carbohydrate conjugates	Alkylglucosinolates	Organic compounds; Organoheterocyclic compounds; Organosulfur compounds; Carbohydrates and carbohydrate conjugates; Alcohols and polyols; Organic acids and derivatives; Organonitrogen compounds; Primary alcohols; Organooxygen compounds; Glucosinolates; Organic sulfuric acids and derivatives; Thioacetals; Hexoses; Monosaccharides; Secondary alcohols; Oxanes; Glycosyl compounds; Monothioacetals; Th…	Amino acids and Peptides	Amino acid glycosides	Glucosinolates
3958	4.02	397.145		Organic compounds	Organic acids and derivatives	Carboxylic acids and derivatives	Amino acids, peptides, and analogues	Alpha amino acids and derivatives	Organic compounds; Lipids and lipid-like molecules; Amino acids, peptides, and analogues; Alpha amino acids and derivatives; Alcohols and polyols; Ethers; Organic acids and derivatives; Carboxylic acids and derivatives; Organonitrogen compounds; Primary alcohols; Organooxygen compounds; Amino acids and derivatives; Carboxylic acid amides; Hemiacetals; Carboxylic acid derivatives; Monocarboxylic a…	Amino acids and Peptides	Aminosugars and aminoglycosides	Dipeptides
3977	4.07	411.126		Organic compounds	Organic acids and derivatives	Carboxylic acids and derivatives	Amino acids, peptides, and analogues	Oligopeptides	Organic compounds; Organosulfur compounds; Lipids and lipid-like molecules; Amino acids, peptides, and analogues; Alpha amino acids and derivatives; Fatty acids and conjugates; Organic acids and derivatives; Carboxylic acids and derivatives; Organonitrogen compounds; Organooxygen compounds; Fatty amides; Dicarboxylic acids and derivatives; Amino acids and derivatives; Peptides; Monoalkylamines; C…	Amino acids and Peptides	Small peptides	Tripeptides
4000	4.09	707.253		Organic compounds	Organic acids and derivatives	Carboxylic acids and derivatives	Amino acids, peptides, and analogues	Alpha amino acids and derivatives	Organic compounds; Organoheterocyclic compounds; Amino acids, peptides, and analogues; Alpha amino acids and derivatives; Organic acids and derivatives; Carboxylic acids and derivatives; Organonitrogen compounds; Organooxygen compounds; Dicarboxylic acids and derivatives; Amino acids and derivatives; Organometallic compounds; Monoalkylamines; Boronic acid derivatives; Carboxylic acids; Organometa…	Amino acids and Peptides	Small peptides	Aminoacids
670	4.18	732.308		Organic compounds	Organic acids and derivatives	Carboxylic acids and derivatives	Amino acids, peptides, and analogues	Alpha amino acids and derivatives	Organic compounds; Lipids and lipid-like molecules; Amino acids, peptides, and analogues; Alpha amino acids and derivatives; Organic acids and derivatives; Carboxylic acids and derivatives; Organonitrogen compounds; Primary alcohols; Organooxygen compounds; Fatty amides; Amino acids and derivatives; Monoalkylamines; Carboxylic acid amides; Carboxylic acid derivatives; N-acyl amines; Secondary car…	Amino acids and Peptides	Small peptides	Tripeptides
4053	4.2	325.092		Organic compounds	Organic acids and derivatives	Carboxylic acids and derivatives	Amino acids, peptides, and analogues	Phenylalanine and derivatives	Organic compounds; Amino acids, peptides, and analogues; Alpha amino acids and derivatives; Phenols; Phenethylamines; Amphetamines and derivatives; Phenylpropanoids and polyketides; Organic acids and derivatives; Carboxylic acids and derivatives; Organonitrogen compounds; Organooxygen compounds; Amino acids and derivatives; Monoalkylamines; Monocarboxylic acids and derivatives; Carboxylic acids; …	Amino acids and Peptides	Small peptides	Aminoacids
4079	4.22	279.086		Organic compounds	Organic acids and derivatives	Carboxylic acids and derivatives	Amino acids, peptides, and analogues	Gamma-glutamyl peptides	Organic compounds; Organosulfur compounds; Lipids and lipid-like molecules; Amino acids, peptides, and analogues; Alpha amino acids and derivatives; Fatty acids and conjugates; Organic acids and derivatives; Carboxylic acids and derivatives; Organonitrogen compounds; Organooxygen compounds; Fatty amides; Dicarboxylic acids and derivatives; Amino acids and derivatives; Peptides; Alpha amino acid e…	Amino acids and Peptides	Small peptides	Dipeptides
689	4.24	790.166		Organic compounds	Organic acids and derivatives	Carboxylic acids and derivatives	Amino acids, peptides, and analogues	N-acyl-alpha amino acids	Organic compounds; Lipids and lipid-like molecules; Amino acids, peptides, and analogues; Alpha amino acids and derivatives; Organic acids and derivatives; Carboxylic acids and derivatives; Organonitrogen compounds; Organooxygen compounds; Fatty amides; Amino acids and derivatives; Guanidines; Monoalkylamines; Carboxylic acid amides; Carboxylic acid derivatives; Monocarboxylic acids and derivativ…	Amino acids and Peptides	Small peptides	Dipeptides
4118	4.25	461.13		Organic compounds	Organic acids and derivatives	Carboxylic acids and derivatives	Amino acids, peptides, and analogues	Alpha amino acids	Organic compounds; Amino acids, peptides, and analogues; Alpha amino acids and derivatives; Pyrroles; Tryptamines and derivatives; Indoles and derivatives; Organic acids and derivatives; Carboxylic acids and derivatives; Organonitrogen compounds; Organooxygen compounds; Amino acids and derivatives; Monoalkylamines; Monocarboxylic acids and derivatives; Carboxylic acids; Indolyl carboxylic acids a…	Amino acids and Peptides	Small peptides	Aminoacids
4144	4.29	195.065		Organic compounds	Organic acids and derivatives	Carboxylic acids and derivatives	Amino acids, peptides, and analogues	Phenylalanine and derivatives	Organic compounds; Amino acids, peptides, and analogues; Phenethylamines; Amphetamines and derivatives; Phenylpropanoids and polyketides; Organic acids and derivatives; Carboxylic acids and derivatives; Organonitrogen compounds; Organooxygen compounds; Amino acids and derivatives; Monocarboxylic acids and derivatives; Carboxylic acids; Carbonyl compounds; Benzene and substituted derivatives; Alph…	Amino acids and Peptides	Small peptides	Aminoacids
4145	4.29	765.222		Organic compounds	Organic oxygen compounds	Organooxygen compounds	Carbohydrates and carbohydrate conjugates	Cyanogenic glycosides	Organic compounds; Organoheterocyclic compounds; Organosulfur compounds; Carbohydrates and carbohydrate conjugates; Alcohols and polyols; Indoles and derivatives; Organonitrogen compounds; Primary alcohols; Organooxygen compounds; Indolines; Thioacetals; Hexoses; Monosaccharides; Secondary alcohols; Oxanes; Glycosyl compounds; Monothioacetals; Thioglycosides; Polyols; Cyanogenic glycosides; Benze…	Amino acids and Peptides	Amino acid glycosides	Glucosinolates
4146	4.3	822.189		Organic compounds	Organic acids and derivatives	Carboxylic acids and derivatives	Amino acids, peptides, and analogues	Tyrosine and derivatives	Organic compounds; Organoheterocyclic compounds; Carbohydrates and carbohydrate conjugates; Amino acids, peptides, and analogues; Alpha amino acids and derivatives; Alcohols and polyols; Phenethylamines; Amphetamines and derivatives; Organic acids and derivatives; Carboxylic acids and derivatives; Organonitrogen compounds; Primary alcohols; Organooxygen compounds; Amino acids and derivatives; Car…	Amino acids and Peptides	Small peptides	Dipeptides
712	4.31	811.271		Organic compounds	Organic oxygen compounds	Organooxygen compounds	Carbohydrates and carbohydrate conjugates	Hexoses	Organic compounds; Organoheterocyclic compounds; Carbohydrates and carbohydrate conjugates; Alkyl aryl ethers; Alcohols and polyols; Anisoles; Benzoic acids and derivatives; Ethers; Organic acids and derivatives; Carboxylic acids and derivatives; Organonitrogen compounds; Primary alcohols; Organooxygen compounds; Nitriles; Carboxylic acid derivatives; Carboxylic acid esters; Cyclic alcohols and d…	Amino acids and Peptides	Amino acid glycosides	Cyanogenic glycosides
4205	4.32	378.024		Organic compounds	Organoheterocyclic compounds	Lactams	NA	Lactams	Organic compounds; Organoheterocyclic compounds; Ketones; Alcohols and polyols; Lactams; Organic acids and derivatives; Carboxylic acids and derivatives; Organonitrogen compounds; Primary alcohols; Organooxygen compounds; Carboxylic acid amides; Secondary alcohols; Secondary carboxylic acid amides; Carbonyl compounds; Organic oxides; Azacyclic compounds; Hydrocarbon derivatives; Organopnictogen c…	Amino acids and Peptides	Nicotinic acid alkaloids	Pyridine alkaloids
4285	4.44	735.212		Organic compounds	Organic acids and derivatives	Carboxylic acids and derivatives	Amino acids, peptides, and analogues	Gamma-glutamyl amino acids	Organic compounds; Organosulfur compounds; Lipids and lipid-like molecules; Amino acids, peptides, and analogues; Alpha amino acids and derivatives; Fatty acids and conjugates; Organic acids and derivatives; Carboxylic acids and derivatives; Organonitrogen compounds; Organooxygen compounds; Fatty amides; Dicarboxylic acids and derivatives; Amino acids and derivatives; Peptides; Monoalkylamines; C…	Amino acids and Peptides	Small peptides	Dipeptides
4283	4.44	404.155		Organic compounds	Organic acids and derivatives	Carboxylic acids and derivatives	Amino acids, peptides, and analogues	N-acyl-L-alpha-amino acids	Organic compounds; Organoheterocyclic compounds; Carbohydrates and carbohydrate conjugates; Lipids and lipid-like molecules; Amino acids, peptides, and analogues; Alpha amino acids and derivatives; Ketones; Aldehydes; Alcohols and polyols; Organic acids and derivatives; Carboxylic acids and derivatives; Organonitrogen compounds; Primary alcohols; Organooxygen compounds; Fatty amides; Amino acids …	Amino acids and Peptides	Small peptides	Simple amide alkaloids
4354	4.57	231.05		Organic compounds	Organic acids and derivatives	Carboxylic acids and derivatives	Amino acids, peptides, and analogues	Alpha amino acids	Organic compounds; Organoheterocyclic compounds; Amino acids, peptides, and analogues; Alpha amino acids and derivatives; Pyrroles; Indoles and derivatives; Organic acids and derivatives; Carboxylic acids and derivatives; Organonitrogen compounds; Organooxygen compounds; Amino acids and derivatives; Monoalkylamines; Monocarboxylic acids and derivatives; Carboxylic acids; Indolyl carboxylic acids …	Amino acids and Peptides	Small peptides	Aminoacids
4359	4.57	176.071		Organic compounds	Organic acids and derivatives	Carboxylic acids and derivatives	Amino acids, peptides, and analogues	N-acyl-alpha amino acids	Organic compounds; Organoheterocyclic compounds; Carbohydrates and carbohydrate conjugates; Lipids and lipid-like molecules; Amino acids, peptides, and analogues; Alpha amino acids and derivatives; Pyrroles; Alcohols and polyols; Indoles and derivatives; Ethers; Organic acids and derivatives; Carboxylic acids and derivatives; Organonitrogen compounds; Organooxygen compounds; Amino acids and deriv…	Amino acids and Peptides	Small peptides	Dipeptides
4418	4.74	369.118		Organic compounds	Organic oxygen compounds	Organooxygen compounds	Carbohydrates and carbohydrate conjugates	Hexoses	Organic compounds; Organoheterocyclic compounds; Carbohydrates and carbohydrate conjugates; Alcohols and polyols; Ethers; Organic acids and derivatives; Carboxylic acids and derivatives; Organonitrogen compounds; Primary alcohols; Organooxygen compounds; Nitriles; Monocarboxylic acids and derivatives; Hexoses; Monosaccharides; Acetals; Secondary alcohols; Carbonyl compounds; Oxanes; Glycosyl comp…	Amino acids and Peptides	Amino acid glycosides	Cyanogenic glycosides
4468	4.91	302.123		Organic compounds	Organic acids and derivatives	Carboxylic acids and derivatives	Amino acids, peptides, and analogues	Gamma-glutamyl amino acids	Organic compounds; Lipids and lipid-like molecules; Amino acids, peptides, and analogues; Alpha amino acids and derivatives; Fatty acids and conjugates; Organic acids and derivatives; Carboxylic acids and derivatives; Organonitrogen compounds; Organooxygen compounds; Fatty amides; Dicarboxylic acids and derivatives; Amino acids and derivatives; Peptides; Monoalkylamines; Carboxylic acid amides; C…	Amino acids and Peptides	Small peptides	Dipeptides
4500	5.03	219.063		Organic compounds	Organic acids and derivatives	Carboxylic acids and derivatives	Amino acids, peptides, and analogues	Alpha amino acids	Organic compounds; Organoheterocyclic compounds; Lipids and lipid-like molecules; Amino acids, peptides, and analogues; Alpha amino acids and derivatives; Alcohols and polyols; Ethers; Fatty acids and conjugates; Organic acids and derivatives; Carboxylic acids and derivatives; Organonitrogen compounds; Primary alcohols; Organooxygen compounds; Amino acids and derivatives; Monoalkylamines; Carboxy…	Amino acids and Peptides	Small peptides	Mycosporine and Mycosporine-like amino acids
4572	5.31	551.176		Organic compounds	Organic oxygen compounds	Organooxygen compounds	Carbohydrates and carbohydrate conjugates	Hexoses	Organic compounds; Organoheterocyclic compounds; Organosulfur compounds; Carbohydrates and carbohydrate conjugates; Alcohols and polyols; Indoles and derivatives; Organonitrogen compounds; Primary alcohols; Organooxygen compounds; Thioacetals; Hexoses; Monosaccharides; Secondary alcohols; Oxanes; Glycosyl compounds; Monothioacetals; Thioglycosides; Polyols; Benzenoids; Sulfenyl compounds; Oxacycl…	Amino acids and Peptides	Amino acid glycosides	Glucosinolates
4588	5.34	247.13		Organic compounds	Organic acids and derivatives	Carboxylic acids and derivatives	Amino acids, peptides, and analogues	Alpha amino acid esters	Organic compounds; Carbohydrates and carbohydrate conjugates; Amino acids, peptides, and analogues; Alpha amino acids and derivatives; Alcohols and polyols; Ethers; Organic acids and derivatives; Carboxylic acids and derivatives; Organonitrogen compounds; Primary alcohols; Organooxygen compounds; Dicarboxylic acids and derivatives; Amino acids and derivatives; Alpha amino acid esters; Monoalkylam…	Amino acids and Peptides	Small peptides	Aminoacids
903	5.4	538.229		Organic compounds	Organic acids and derivatives	Carboxylic acids and derivatives	Amino acids, peptides, and analogues	Alpha amino acids	Organic compounds; Organoheterocyclic compounds; Organosulfur compounds; Amino acids, peptides, and analogues; Pyridines and derivatives; Organic acids and derivatives; Carboxylic acids and derivatives; Organonitrogen compounds; Organooxygen compounds; Amino acids and derivatives; Organic sulfuric acids and derivatives; Carboxylic acid amides; Carboxylic acid derivatives; Sulfuric acid monoesters…	Amino acids and Peptides	Small peptides	Tricyclic guanidine alkaloids
939	5.77	541.114		Organic compounds	Organic acids and derivatives	Carboxylic acids and derivatives	Amino acids, peptides, and analogues	N-acyl-alpha amino acids and derivatives	Organic compounds; Organoheterocyclic compounds; Organosulfur compounds; Amino acids, peptides, and analogues; Alpha amino acids and derivatives; Alcohols and polyols; Phenols; Ethers; Organic acids and derivatives; Carboxylic acids and derivatives; Organonitrogen compounds; Organooxygen compounds; Amino acids and derivatives; Monoalkylamines; Carboxylic acid amides; Carboxylic acid derivatives; …	Amino acids and Peptides	ÃŽÂ²-lactams	Penicillins
942	5.81	224.068		Organic compounds	Organic acids and derivatives	Carboxylic acids and derivatives	Amino acids, peptides, and analogues	Alpha amino acids and derivatives	Organic compounds; Organoheterocyclic compounds; Organosulfur compounds; Amino acids, peptides, and analogues; Benzenesulfonamides; Alpha amino acids and derivatives; Alkyl aryl ethers; Alcohols and polyols; Anisoles; Ethers; Phenylpropanoids and polyketides; Organic acids and derivatives; Carboxylic acids and derivatives; Organosulfonic acids and derivatives; Organonitrogen compounds; Organooxyg…	Amino acids and Peptides	Oligopeptides	Cyclic peptides
4720	5.87	327.159		Organic compounds	Organic acids and derivatives	Carboxylic acids and derivatives	Amino acids, peptides, and analogues	Gamma-glutamyl amino acids	Organic compounds; Lipids and lipid-like molecules; Amino acids, peptides, and analogues; Alpha amino acids and derivatives; Phenols; Organic acids and derivatives; Carboxylic acids and derivatives; Organonitrogen compounds; Organooxygen compounds; Fatty amides; Dicarboxylic acids and derivatives; Amino acids and derivatives; Monoalkylamines; Carboxylic acid amides; Carboxylic acid derivatives; N…	Amino acids and Peptides	Small peptides	Dipeptides
4757	6.04	397.106		Organic compounds	Organic oxygen compounds	Organooxygen compounds	Carbohydrates and carbohydrate conjugates	Glycosyl compounds	Organic compounds; Organoheterocyclic compounds; Carbohydrates and carbohydrate conjugates; Alcohols and polyols; Ethers; Organic acids and derivatives; Carboxylic acids and derivatives; Organonitrogen compounds; Primary alcohols; Organooxygen compounds; Monocarboxylic acids and derivatives; Carboxylic acid esters; Monosaccharides; Acetals; Secondary alcohols; Carbonyl compounds; Oxanes; Glycosyl…	Amino acids and Peptides	Monoterpenoids	Cyanogenic glycosides
4760	6.12	325.107		Organic compounds	Organic acids and derivatives	Organic phosphonic acids and derivatives	Organic phosphonic acids	Organic phosphonic acids	Organic compounds; Organic acids and derivatives; Organonitrogen compounds; Organooxygen compounds; Guanidines; Organophosphorus compounds; Organic phosphonic acids and derivatives; Organic phosphonic acids; Amines; Carboximidamides; Organic oxides; Hydrocarbon derivatives; Organopnictogen compounds; Organic oxygen compounds; Organic nitrogen compounds; Chemical entities	Amino acids and Peptides	Small peptides	Aminoacids
4779	6.26	231.05		Organic compounds	Organic acids and derivatives	Carboxylic acids and derivatives	Amino acids, peptides, and analogues	N-acyl-alpha amino acids	Organic compounds; Lipids and lipid-like molecules; Amino acids, peptides, and analogues; Alpha amino acids and derivatives; Benzoic acids and derivatives; Benzamides; Hippuric acids and derivatives; Organic acids and derivatives; Carboxylic acids and derivatives; Organonitrogen compounds; Benzoyl derivatives; Organooxygen compounds; Fatty amides; Amino acids and derivatives; Carboxylic acid amid…	Amino acids and Peptides	Small peptides	Dipeptides
4783	6.31	265.106		Organic compounds	Organic acids and derivatives	Carboxylic acids and derivatives	Amino acids, peptides, and analogues	Alpha amino acids	Organic compounds; Organoheterocyclic compounds; Organosulfur compounds; Carbohydrates and carbohydrate conjugates; Lipids and lipid-like molecules; Amino acids, peptides, and analogues; Alpha amino acids and derivatives; Triazines; Alcohols and polyols; Organic acids and derivatives; Organonitrogen compounds; Primary alcohols; Organooxygen compounds; Amino acids and derivatives; Monoalkylamines;…	Amino acids and Peptides	Small peptides	Tripeptides
4784	6.33	405.154		Organic compounds	Organic acids and derivatives	Carboxylic acids and derivatives	Amino acids, peptides, and analogues	Phenylalanine and derivatives	Organic compounds; Organoheterocyclic compounds; Amino acids, peptides, and analogues; Alpha amino acids and derivatives; Pyrimidines and pyrimidine derivatives; Imidazoles; Phenethylamines; Amphetamines and derivatives; Piperidines; Pyrrolidines; Phenylpropanoids and polyketides; Organic acids and derivatives; Carboxylic acids and derivatives; Organonitrogen compounds; Organooxygen compounds; Am…	Amino acids and Peptides	Small peptides	Tripeptides
985	6.42	436.223		Organic compounds	Organic oxygen compounds	Organooxygen compounds	Carbohydrates and carbohydrate conjugates	Hexoses	Organic compounds; Organoheterocyclic compounds; Carbohydrates and carbohydrate conjugates; Lipids and lipid-like molecules; Styrenes; Alcohols and polyols; Phenols; Ethers; Phenylpropanoids and polyketides; Organic acids and derivatives; Carboxylic acids and derivatives; Organonitrogen compounds; Primary alcohols; Organooxygen compounds; Fatty acid esters; Nitriles; Cinnamic acids and derivative…	Amino acids and Peptides	Amino acid glycosides	Cyanogenic glycosides
4793	6.43	235.096		Organic compounds	Organic acids and derivatives	Carboxylic acids and derivatives	Amino acids, peptides, and analogues	Gamma-glutamyl peptides	Organic compounds; Organosulfur compounds; Lipids and lipid-like molecules; Amino acids, peptides, and analogues; Alpha amino acids and derivatives; Fatty acids and conjugates; Organic acids and derivatives; Carboxylic acids and derivatives; Organonitrogen compounds; Organooxygen compounds; Fatty amides; Dicarboxylic acids and derivatives; Amino acids and derivatives; Peptides; Monoalkylamines; C…	Amino acids and Peptides	Small peptides	Tripeptides
4844	6.83	353.123		Organic compounds	Organic oxygen compounds	Organooxygen compounds	Carbohydrates and carbohydrate conjugates	Hexoses	Organic compounds; Organoheterocyclic compounds; Organosulfur compounds; Carbohydrates and carbohydrate conjugates; Alcohols and polyols; Organonitrogen compounds; Primary alcohols; Organooxygen compounds; Thioacetals; Hexoses; Monosaccharides; Secondary alcohols; Oxanes; Glycosyl compounds; Monothioacetals; Thioglycosides; Benzene and substituted derivatives; Polyols; Benzenoids; Sulfenyl compou…	Amino acids and Peptides	Amino acid glycosides	Glucosinolates
4845	6.84	473.073		Organic compounds	Organic acids and derivatives	Carboxylic acids and derivatives	Amino acids, peptides, and analogues	Peptides	Organic compounds; Organoheterocyclic compounds; Organosulfur compounds; Lipids and lipid-like molecules; Amino acids, peptides, and analogues; Alpha amino acids and derivatives; Organic acids and derivatives; Carboxylic acids and derivatives; Organohalogen compounds; Organonitrogen compounds; Organooxygen compounds; Fatty amides; Amino acids and derivatives; Peptides; Carboxylic acid amides; Car…	Amino acids and Peptides	Oligopeptides	Depsipeptides
1047	7.45	1033.23		Organic compounds	Organic acids and derivatives	Carboxylic acids and derivatives	Amino acids, peptides, and analogues	N-acyl-alpha amino acids	Organic compounds; Organoheterocyclic compounds; Lipids and lipid-like molecules; Amino acids, peptides, and analogues; Alpha amino acids and derivatives; Organic acids and derivatives; Carboxylic acids and derivatives; Organonitrogen compounds; Organooxygen compounds; Fatty amides; Amino acids and derivatives; Alpha amino acid esters; Azoles; Carboxylic acid amides; Carboxylic acid derivatives; …	Amino acids and Peptides	Small peptides	Dipeptides
1068	7.54	230.084		Organic compounds	Organic oxygen compounds	Organooxygen compounds	Carbohydrates and carbohydrate conjugates	Hexoses	Organic compounds; Organoheterocyclic compounds; Organosulfur compounds; Carbohydrates and carbohydrate conjugates; Alcohols and polyols; Organic acids and derivatives; Organonitrogen compounds; Primary alcohols; Organooxygen compounds; Thioacetals; Hexoses; Monosaccharides; Secondary alcohols; Carbonyl compounds; Oxanes; Glycosyl compounds; Monothioacetals; Polyols; Benzenoids; Sulfenyl compound…	Amino acids and Peptides	Amino acid glycosides	Glucosinolates
1089	7.84	674.189		Organic compounds	Organic acids and derivatives	Carboxylic acids and derivatives	Amino acids, peptides, and analogues	L-alpha-amino acids	Organic compounds; Amino acids, peptides, and analogues; Alpha amino acids and derivatives; Phenols; Organic acids and derivatives; Carboxylic acids and derivatives; Organonitrogen compounds; Organooxygen compounds; Dicarboxylic acids and derivatives; Amino acids and derivatives; Keto acids and derivatives; Monoalkylamines; Gamma-keto acids and derivatives; Carboxylic acids; Carbonyl compounds; B…	Amino acids and Peptides	Small peptides	Aminoacids
4932	8.24	209.154		Organic compounds	Organic acids and derivatives	Carboxylic acids and derivatives	Amino acids, peptides, and analogues	Amino acids and derivatives	Organic compounds; Organoheterocyclic compounds; Organosulfur compounds; Carbohydrates and carbohydrate conjugates; Amino acids, peptides, and analogues; Alcohols and polyols; Ethers; Organonitrogen compounds; Aniline and substituted anilines; Primary alcohols; Organooxygen compounds; Amino acids and derivatives; Thioacetals; Hexoses; Monosaccharides; Acetals; Secondary alcohols; Oxanes; Glycosyl…	Amino acids and Peptides	Tryptophan alkaloids	Simple indole alkaloids
4937	8.52	403.093		Organic compounds	Organic oxygen compounds	Organooxygen compounds	Carbohydrates and carbohydrate conjugates	Alkylglucosinolates	Organic compounds; Organoheterocyclic compounds; Organosulfur compounds; Carbohydrates and carbohydrate conjugates; Pyrroles; Alcohols and polyols; Phenols; Indoles and derivatives; Organic acids and derivatives; Organonitrogen compounds; Primary alcohols; Organooxygen compounds; Glucosinolates; Organic sulfuric acids and derivatives; Thioacetals; Hexoses; Monosaccharides; Secondary alcohols; Oxa…	Amino acids and Peptides	Amino acid glycosides	Glucosinolates
1169	9.61	988.26		Organic compounds	Organic acids and derivatives	Carboxylic acids and derivatives	Amino acids, peptides, and analogues	Amino acids and derivatives	Organic compounds; Carbohydrates and carbohydrate conjugates; Amino acids, peptides, and analogues; Alcohols and polyols; Ethers; Organic acids and derivatives; Carboxylic acids and derivatives; Organonitrogen compounds; Organooxygen compounds; Amino acids and derivatives; Organic phosphoric acids and derivatives; Phosphate esters; Monoalkylamines; Monocarboxylic acids and derivatives; Monosaccha…	Amino acids and Peptides	Small peptides	Phoslactomycins or Phosphazomycins
1154	9.61	501.139		Organic compounds	Organic acids and derivatives	Carboxylic acids and derivatives	Amino acids, peptides, and analogues	Gamma-glutamyl peptides	Organic compounds; Organoheterocyclic compounds; Organosulfur compounds; Lipids and lipid-like molecules; Amino acids, peptides, and analogues; Alpha amino acids and derivatives; Organic acids and derivatives; Carboxylic acids and derivatives; Organonitrogen compounds; Organooxygen compounds; Fatty amides; Dicarboxylic acids and derivatives; Amino acids and derivatives; Peptides; Monoalkylamines;…	Amino acids and Peptides	Small peptides	Tripeptides
4985	9.95	247.132		Organic compounds	Phenylpropanoids and polyketides	Cinnamic acids and derivatives	Hydroxycinnamic acids and derivatives	Coumaric acids and derivatives	Organic compounds; Organoheterocyclic compounds; Carbohydrates and carbohydrate conjugates; Lipids and lipid-like molecules; Coumaric acids and derivatives; Alkyl aryl ethers; Alcohols and polyols; Anisoles; Ethers; Phenylpropanoids and polyketides; Organic acids and derivatives; Carboxylic acids and derivatives; Organonitrogen compounds; Primary alcohols; Organooxygen compounds; Fatty acid ester…	Amino acids and Peptides	Amino acid glycosides	Cyanogenic glycosides
5022	10.41	219.101		Organic compounds	Organic acids and derivatives	Carboxylic acids and derivatives	Amino acids, peptides, and analogues	Histidine and derivatives	Organic compounds; Organoheterocyclic compounds; Imidazoles; Alcohols and polyols; Organonitrogen compounds; Primary alcohols; Organooxygen compounds; Azoles; Secondary alcohols; Oxadiazoles; Substituted imidazoles; Amines; Primary amines; Organic 1,3-dipolar compounds; Propargyl-type 1,3-dipolar organic compounds; Imidolactams; Azacyclic compounds; Heteroaromatic compounds; Hydrocarbon derivativ…	Amino acids and Peptides	Small peptides	Purine nucleos(t)ides
1293	11.42	524.243		Organic compounds	Organic oxygen compounds	Organooxygen compounds	Carbohydrates and carbohydrate conjugates	O-glycosyl compounds	Organic compounds; Organoheterocyclic compounds; Carbohydrates and carbohydrate conjugates; Lipids and lipid-like molecules; Alcohols and polyols; Ethers; Organonitrogen compounds; Primary alcohols; Organooxygen compounds; Monoalkylamines; Carboxylic acids; Monosaccharides; Acetals; Secondary alcohols; Oxanes; Glycosyl compounds; O-glycosyl compounds; Amines; Primary amines; Fatty Acyls; Oxacycli…	Amino acids and Peptides	Small peptides	Aminoacids
5141	11.73	289.179		Organic compounds	Organic acids and derivatives	Carboxylic acids and derivatives	Amino acids, peptides, and analogues	Alpha amino acids	Organic compounds; Organoheterocyclic compounds; Amino acids, peptides, and analogues; Alpha amino acids and derivatives; Pyrroles; Phenols; Tryptamines and derivatives; Indoles and derivatives; Organic acids and derivatives; Carboxylic acids and derivatives; Organonitrogen compounds; Organooxygen compounds; Amino acids and derivatives; Monoalkylamines; Monocarboxylic acids and derivatives; Carbo…	Amino acids and Peptides	Small peptides	Aminoacids
5154	11.9	318.206		Organic compounds	Benzenoids	Benzene and substituted derivatives	Benzenesulfonyl compounds	Benzenesulfonyl compounds	Organic compounds; Organoheterocyclic compounds; Organosulfur compounds; Carbohydrates and carbohydrate conjugates; Ethers; Organic acids and derivatives; Carboxylic acids and derivatives; Organosulfonic acids and derivatives; Organonitrogen compounds; Organooxygen compounds; Organic carbonic acids and derivatives; Sulfones; Sulfonyls; Monosaccharides; Carbonyl compounds; Oxanes; Benzene and subs…	Amino acids and Peptides	Amino acid glycosides	Pyrimidine nucleos(t)ides
5174	12.26	291.195		Organic compounds	Organic acids and derivatives	Carboxylic acids and derivatives	Amino acids, peptides, and analogues	Alpha amino acids and derivatives	Organic compounds; Lipids and lipid-like molecules; Amino acids, peptides, and analogues; Alpha amino acids and derivatives; Alkyl aryl ethers; Alcohols and polyols; Phenols; Anisoles; Methoxyphenols; Ethers; Phenylpropanoids and polyketides; Organic acids and derivatives; Carboxylic acids and derivatives; Organonitrogen compounds; Aniline and substituted anilines; Organooxygen compounds; Fatty a…	Amino acids and Peptides	Tyrosine alkaloids	Dipeptides
5189	12.57	476.277		Organic compounds	Organic acids and derivatives	Carboxylic acids and derivatives	Amino acids, peptides, and analogues	N-acyl-alpha amino acids and derivatives	Organic compounds; Organoheterocyclic compounds; Lipids and lipid-like molecules; Amino acids, peptides, and analogues; Alpha amino acids and derivatives; Alcohols and polyols; Fatty acids and conjugates; Organic acids and derivatives; Carboxylic acids and derivatives; Organonitrogen compounds; Organooxygen compounds; Amino acids and derivatives; Hydroxy acids and derivatives; Carboxylic acid ami…	Amino acids and Peptides	Ornithine alkaloids	Pyrrolidine alkaloids
5238	12.99	294.243		Organic compounds	Organic acids and derivatives	Carboxylic acids and derivatives	Amino acids, peptides, and analogues	Oligopeptides	Organic compounds; Organoheterocyclic compounds; Amino acids, peptides, and analogues; Alpha amino acids and derivatives; Macrolactams; Alcohols and polyols; Lactams; Phenylpropanoids and polyketides; Organic acids and derivatives; Carboxylic acids and derivatives; Organohalogen compounds; Organonitrogen compounds; Organooxygen compounds; Dicarboxylic acids and derivatives; Amino acids and deriva…	Amino acids and Peptides	Oligopeptides	Cyclic peptides
5252	13.08	302.269		Organic compounds	Organic oxygen compounds	Organooxygen compounds	Carbohydrates and carbohydrate conjugates	O-glycosyl compounds	Organic compounds; Organoheterocyclic compounds; Organosulfur compounds; Carbohydrates and carbohydrate conjugates; Dioxolanes; Alcohols and polyols; Ethers; Organic acids and derivatives; Carboxylic acids and derivatives; Organohalogen compounds; Organonitrogen compounds; Organooxygen compounds; Alkyl fluorides; Carboxylic acid derivatives; Monocarboxylic acids and derivatives; Sulfonyls; Carbox…	Amino acids and Peptides	Amino acid glycosides	Cyanogenic glycosides
5257	13.26	597.289		Organic compounds	Organic acids and derivatives	Carboxylic acids and derivatives	Amino acids, peptides, and analogues	N-acyl-alpha amino acids	Organic compounds; Amino acids, peptides, and analogues; Alpha amino acids and derivatives; Benzoic acids and derivatives; Benzamides; Hippuric acids and derivatives; Organic acids and derivatives; Carboxylic acids and derivatives; Organonitrogen compounds; Anilides; Benzoyl derivatives; Organooxygen compounds; Dicarboxylic acids and derivatives; Amino acids and derivatives; Carboxylic acid amide…	Amino acids and Peptides	Small peptides	Dipeptides
1402	13.4	487.33		Organic compounds	Organic acids and derivatives	Carboxylic acids and derivatives	Amino acids, peptides, and analogues	Oligopeptides	Organic compounds; Lipids and lipid-like molecules; Amino acids, peptides, and analogues; Alpha amino acids and derivatives; Organic acids and derivatives; Carboxylic acids and derivatives; Organonitrogen compounds; Organooxygen compounds; Fatty amides; Amino acids and derivatives; Peptides; Guanidines; Monoalkylamines; Carboxylic acid amides; Carboxylic acid derivatives; N-acyl amines; N-acyl-al…	Amino acids and Peptides	Small peptides	Tripeptides
5284	13.5	275.2		Organic compounds	Organic acids and derivatives	Carboxylic acids and derivatives	Amino acids, peptides, and analogues	N-acyl-alpha amino acids	Organic compounds; Organoheterocyclic compounds; Lipids and lipid-like molecules; Amino acids, peptides, and analogues; Alpha amino acids and derivatives; Organic acids and derivatives; Carboxylic acids and derivatives; Organonitrogen compounds; Organooxygen compounds; Amino acids and derivatives; Monoalkylamines; Carboxylic acid amides; Carboxylic acid derivatives; Monocarboxylic acids and deriv…	Amino acids and Peptides	Small peptides	Aminoacids
5285	13.5	638.331		Organic compounds	Organic acids and derivatives	Carboxylic acids and derivatives	Amino acids, peptides, and analogues	Oligopeptides	Organic compounds; Lipids and lipid-like molecules; Amino acids, peptides, and analogues; Alpha amino acids and derivatives; Phenethylamines; Amphetamines and derivatives; Organic acids and derivatives; Carboxylic acids and derivatives; Organonitrogen compounds; Organooxygen compounds; Amino acids and derivatives; Peptides; Carboxylic acid amides; Carboxylic acid derivatives; N-acyl-alpha amino a…	Amino acids and Peptides	Small peptides	Tripeptides
5321	13.6	515.251		Organic compounds	Organic acids and derivatives	Carboxylic acids and derivatives	Amino acids, peptides, and analogues	Alpha amino acids and derivatives	Organic compounds; Organoheterocyclic compounds; Amino acids, peptides, and analogues; Alpha amino acids and derivatives; Alcohols and polyols; Organic acids and derivatives; Organonitrogen compounds; Primary alcohols; Organooxygen compounds; Amino acids and derivatives; Monoalkylamines; Carboxylic acids; Secondary alcohols; Carbonyl compounds; Amines; Organic oxides; Azacyclic compounds; Heteroa…	Amino acids and Peptides	Small peptides	Aminoacids
5432	13.91	358.164		Organic compounds	Organic acids and derivatives	Carboxylic acids and derivatives	Amino acids, peptides, and analogues	N-acyl-alpha amino acids and derivatives	Organic compounds; Lipids and lipid-like molecules; Amino acids, peptides, and analogues; Alpha amino acids and derivatives; Alcohols and polyols; Carboxylic acids and derivatives; Organonitrogen compounds; Primary alcohols; Organooxygen compounds; Fatty amides; Amino acids and derivatives; Monoalkylamines; Carboxylic acid amides; Carboxylic acid derivatives; N-acyl amines; N-acyl-alpha amino aci…	Amino acids and Peptides	Oligopeptides	Amino cyclitols
5535	14.36	636.438		Organic compounds	Organic oxygen compounds	Organooxygen compounds	Carbohydrates and carbohydrate conjugates	Hexoses	Organic compounds; Organoheterocyclic compounds; Organosulfur compounds; Carbohydrates and carbohydrate conjugates; Alcohols and polyols; Indoles and derivatives; Organonitrogen compounds; Primary alcohols; Organooxygen compounds; Thioacetals; Hexoses; Monosaccharides; Secondary alcohols; Oxanes; Glycosyl compounds; Monothioacetals; Thioglycosides; Benzene and substituted derivatives; Polyols; Be…	Amino acids and Peptides	Amino acid glycosides	Glucosinolates
5572	14.49	288.633		Organic compounds	Organic acids and derivatives	Carboxylic acids and derivatives	Amino acids, peptides, and analogues	Alpha amino acids	Organic compounds; Amino acids, peptides, and analogues; Alpha amino acids and derivatives; Alcohols and polyols; Phenols; Organic acids and derivatives; Carboxylic acids and derivatives; Organonitrogen compounds; Organooxygen compounds; Dicarboxylic acids and derivatives; Amino acids and derivatives; Monoalkylamines; Carboxylic acid derivatives; Carboxylic acids; Secondary alcohols; Carbonyl com…	Amino acids and Peptides	Small peptides	Dipeptides
5597	14.59	625.266		Organic compounds	Organic acids and derivatives	Carboxylic acids and derivatives	Amino acids, peptides, and analogues	Amino acids and derivatives	Organic compounds; Organoheterocyclic compounds; Organosulfur compounds; Lipids and lipid-like molecules; Amino acids, peptides, and analogues; Lactones; Thiazoles; Organic acids and derivatives; Carboxylic acids and derivatives; Organonitrogen compounds; Organooxygen compounds; Amino acids and derivatives; Carboxylic acid amides; Carboxylic acid derivatives; Sulfonyls; Carbonyl compounds; Benzen…	Amino acids and Peptides	Small peptides	Depsipeptides
5603	14.6	300.289		Organic compounds	Organic acids and derivatives	Carboxylic acids and derivatives	Amino acids, peptides, and analogues	Alpha amino acid esters	Organic compounds; Carbohydrates and carbohydrate conjugates; Lipids and lipid-like molecules; Amino acids, peptides, and analogues; Alpha amino acids and derivatives; Alcohols and polyols; Phenols; Sugar acids and derivatives; Organic acids and derivatives; Carboxylic acids and derivatives; Organonitrogen compounds; Primary alcohols; Organooxygen compounds; Fatty acid esters; Dicarboxylic acids …	Amino acids and Peptides	Small peptides	Aminoacids
5678	14.79	356.159		Organic compounds	Organic acids and derivatives	Carboxylic acids and derivatives	Amino acids, peptides, and analogues	N-acyl-alpha amino acids and derivatives	Organic compounds; Organoheterocyclic compounds; Amino acids, peptides, and analogues; Pyridines and derivatives; Phenols; Organic acids and derivatives; Carboxylic acids and derivatives; Organonitrogen compounds; Organooxygen compounds; Amino acids and derivatives; Organic sulfuric acids and derivatives; Carboxylic acid derivatives; N-acyl-alpha amino acids and derivatives; Carboxylic acids; Car…	Amino acids and Peptides	Small peptides	Cephalosporins
5712	14.87	511.291		Organic compounds	Organic acids and derivatives	Carboxylic acids and derivatives	Amino acids, peptides, and analogues	Amino acids	Organic compounds; Carbohydrates and carbohydrate conjugates; Lipids and lipid-like molecules; Amino acids, peptides, and analogues; Alcohols and polyols; Sugar acids and derivatives; Ethers; Organic acids and derivatives; Carboxylic acids and derivatives; Organonitrogen compounds; Primary alcohols; Organooxygen compounds; Amino acids and derivatives; Monoalkylamines; Carboxylic acids; Carboxylic…	Amino acids and Peptides	Small peptides	Dipeptides
1539	14.92	312.325		Organic compounds	Organic acids and derivatives	Carboxylic acids and derivatives	Amino acids, peptides, and analogues	Alpha amino acids and derivatives	Organic compounds; Organoheterocyclic compounds; Lipids and lipid-like molecules; Amino acids, peptides, and analogues; Lactones; Alpha amino acids and derivatives; Macrolides and analogues; Organic acids and derivatives; Carboxylic acids and derivatives; Organonitrogen compounds; Organooxygen compounds; Amino acids and derivatives; Carboxylic acid amides; Carboxylic acid derivatives; Carboxylic …	Amino acids and Peptides	Oligopeptides	Depsipeptides
5741	14.95	275.2		Organic compounds	Organic acids and derivatives	Carboxylic acids and derivatives	Amino acids, peptides, and analogues	Amino acids and derivatives	Organic compounds; Organoheterocyclic compounds; Amino acids, peptides, and analogues; Organic acids and derivatives; Carboxylic acids and derivatives; Organonitrogen compounds; Organooxygen compounds; Amino acids and derivatives; Organophosphorus compounds; Organic phosphonic acids and derivatives; Monoalkylamines; Carboxylic acid amides; Organic phosphonic acids; Diazines; Secondary carboxylic …	Amino acids and Peptides	Small peptides	Dipeptides
5839	15.28	697.288		Organic compounds	Organic acids and derivatives	Carboxylic acids and derivatives	Amino acids, peptides, and analogues	N-acyl-alpha amino acids and derivatives	Organic compounds; Organoheterocyclic compounds; Organosulfur compounds; Lipids and lipid-like molecules; Amino acids, peptides, and analogues; Naphthalenes; Alpha amino acids and derivatives; Alcohols and polyols; Phenols; Ethers; Organic acids and derivatives; Carboxylic acids and derivatives; Organonitrogen compounds; Organooxygen compounds; Fatty amides; Amino acids and derivatives; Azoles; C…	Amino acids and Peptides	Small peptides	Penicillins
5858	15.35	579.284		Organic compounds	Organic acids and derivatives	Carboxylic acids and derivatives	Amino acids, peptides, and analogues	Alpha amino acid esters	Organic compounds; Organoheterocyclic compounds; Lipids and lipid-like molecules; Amino acids, peptides, and analogues; Alpha amino acids and derivatives; Organic acids and derivatives; Carboxylic acids and derivatives; Organonitrogen compounds; Anilides; Organooxygen compounds; Fatty acid esters; Amino acids and derivatives; Alpha amino acid esters; Carboxylic acid amides; Carboxylic acid deriva…	Amino acids and Peptides	Small peptides	Isoquinoline alkaloids
5898	15.48	501.357		Organic compounds	Organic acids and derivatives	Peptidomimetics	Depsipeptides	Cyclic depsipeptides	Organic compounds; Organoheterocyclic compounds; Lipids and lipid-like molecules; Amino acids, peptides, and analogues; Alpha amino acids and derivatives; Alcohols and polyols; Phenylpropanoids and polyketides; Organic acids and derivatives; Carboxylic acids and derivatives; Organonitrogen compounds; Organooxygen compounds; Fatty amides; Amino acids and derivatives; Alpha amino acid esters; Carbo…	Amino acids and Peptides	Oligopeptides	Cyclic peptides
6047	15.89	643.278		Organic compounds	Organic acids and derivatives	Carboxylic acids and derivatives	Amino acids, peptides, and analogues	Oligopeptides	Organic compounds; Organoheterocyclic compounds; Organosulfur compounds; Lipids and lipid-like molecules; Amino acids, peptides, and analogues; Alpha amino acids and derivatives; Imidazoles; Pyrroles; Alcohols and polyols; Tryptamines and derivatives; Organic acids and derivatives; Carboxylic acids and derivatives; Organonitrogen compounds; Organooxygen compounds; Fatty amides; Dicarboxylic acids…	Amino acids and Peptides	Oligopeptides	Cyclic peptides
6129	16.05	623.287		Organic compounds	Organic acids and derivatives	Carboxylic acids and derivatives	Amino acids, peptides, and analogues	Peptides	Organic compounds; Organoheterocyclic compounds; Lipids and lipid-like molecules; Amino acids, peptides, and analogues; Alpha amino acids and derivatives; Phenethylamines; Amphetamines and derivatives; Pyrrolidines; Organic acids and derivatives; Carboxylic acids and derivatives; Organonitrogen compounds; Primary alcohols; Organooxygen compounds; Fatty amides; Amino acids and derivatives; Peptide…	Amino acids and Peptides	Small peptides	Linear peptides
6162	16.1	793.475		Organic compounds	Organic acids and derivatives	Carboxylic acids and derivatives	Amino acids, peptides, and analogues	Peptides	Organic compounds; Lipids and lipid-like molecules; Amino acids, peptides, and analogues; Alpha amino acids and derivatives; Alcohols and polyols; Phenethylamines; Amphetamines and derivatives; Organic acids and derivatives; Carboxylic acids and derivatives; Organonitrogen compounds; Primary alcohols; Organooxygen compounds; Fatty amides; Amino acids and derivatives; Peptides; Guanidines; Monoalk…	Amino acids and Peptides	Small peptides	Linear peptides
6229	16.26	616.411		Organic compounds	Organic acids and derivatives	Carboxylic acids and derivatives	Amino acids, peptides, and analogues	Peptides	Organic compounds; Organoheterocyclic compounds; Lipids and lipid-like molecules; Amino acids, peptides, and analogues; Alpha amino acids and derivatives; Ethers; Organic acids and derivatives; Carboxylic acids and derivatives; Organonitrogen compounds; Organooxygen compounds; Amino acids and derivatives; Peptides; Guanidines; Carboxylic acid amides; Carboxylic acid derivatives; Monocarboxylic ac…	Amino acids and Peptides	Oligopeptides	Lipopeptides
6253	16.27	778.484		Organic compounds	Organic acids and derivatives	Carboxylic acids and derivatives	Amino acids, peptides, and analogues	Alpha amino acids and derivatives	Organic compounds; Organoheterocyclic compounds; Lipids and lipid-like molecules; Amino acids, peptides, and analogues; Alpha amino acids and derivatives; Ketones; Lactams; Organic acids and derivatives; Carboxylic acids and derivatives; Organonitrogen compounds; Organooxygen compounds; Amino acids and derivatives; Carboxylic acid amides; Carboxylic acid derivatives; Monocarboxylic acids and deri…	Amino acids and Peptides	Oligopeptides	Open-chain polyketides
6329	16.46	738.567		Organic compounds	Organic acids and derivatives	Carboxylic acids and derivatives	Amino acids, peptides, and analogues	N-acyl-alpha amino acids and derivatives	Organic compounds; Organoheterocyclic compounds; Carbohydrates and carbohydrate conjugates; Amino acids, peptides, and analogues; Alpha amino acids and derivatives; Macrolactams; Alcohols and polyols; Ethers; Organic acids and derivatives; Carboxylic acids and derivatives; Organonitrogen compounds; Organooxygen compounds; Fatty amides; Amino acids and derivatives; Guanidines; Carboxylic acid amid…	Amino acids and Peptides	Oligopeptides	Polyamines
1691	16.62	319.295		Organic compounds	Organic acids and derivatives	Carboxylic acids and derivatives	Amino acids, peptides, and analogues	N-acyl-alpha amino acids	Organic compounds; Lipids and lipid-like molecules; Amino acids, peptides, and analogues; Alpha amino acids and derivatives; Organic acids and derivatives; Carboxylic acids and derivatives; Organonitrogen compounds; Organooxygen compounds; Fatty amides; Amino acids and derivatives; Carboxylic acid amides; Carboxylic acid derivatives; N-acyl amines; Monocarboxylic acids and derivatives; N-acyl-alp…	Amino acids and Peptides	Small peptides	Dipeptides
6421	16.63	600.417		Organic compounds	Organic acids and derivatives	Carboxylic acids and derivatives	Amino acids, peptides, and analogues	Peptides	Organic compounds; Organoheterocyclic compounds; Amino acids, peptides, and analogues; Alpha amino acids and derivatives; Macrolactams; Ketones; Phenylpropanoids and polyketides; Organic acids and derivatives; Carboxylic acids and derivatives; Organonitrogen compounds; Organooxygen compounds; Amino acids and derivatives; Peptides; Guanidines; Carboxylic acid amides; Carboxylic acid derivatives; C…	Amino acids and Peptides	Small peptides	Cyclic peptides
6465	16.73	187.148		Organic compounds	Organic acids and derivatives	Carboxylic acids and derivatives	Amino acids, peptides, and analogues	N-acyl-alpha amino acids	Organic compounds; Lipids and lipid-like molecules; Amino acids, peptides, and analogues; Alpha amino acids and derivatives; Alcohols and polyols; Organic acids and derivatives; Carboxylic acids and derivatives; Organonitrogen compounds; Primary alcohols; Organooxygen compounds; Fatty amides; Amino acids and derivatives; Guanidines; Monoalkylamines; Carboxylic acid amides; Carboxylic acid derivat…	Amino acids and Peptides	Oligopeptides	Lipopeptides
6585	16.9	617.419		Organic compounds	Organic acids and derivatives	Carboxylic acids and derivatives	Amino acids, peptides, and analogues	Amino acids and derivatives	Organic compounds; Organoheterocyclic compounds; Carbohydrates and carbohydrate conjugates; Lipids and lipid-like molecules; Amino acids, peptides, and analogues; Alcohols and polyols; Ethers; Carboxylic acids and derivatives; Organonitrogen compounds; Primary alcohols; Organooxygen compounds; Fatty acid esters; Amino acids and derivatives; Hexoses; Monosaccharides; Acetals; Secondary alcohols; F…	Amino acids and Peptides	Glycerolipids	Glycosylmonoacylglycerols
6619	16.98	295.169		Organic compounds	Organic acids and derivatives	Carboxylic acids and derivatives	Amino acids, peptides, and analogues	Peptides	Organic compounds; Organoheterocyclic compounds; Amino acids, peptides, and analogues; Nitrobenzenes; Alpha amino acids and derivatives; Tetrazoles; Piperazines; Organic acids and derivatives; Carboxylic acids and derivatives; Organonitrogen compounds; Organooxygen compounds; Amino acids and derivatives; Peptides; Organic carbonic acids and derivatives; Carboxylic acid amides; Carboxylic acid der…	Amino acids and Peptides	Small peptides	Dipeptides
6620	17	565.405		Organic compounds	Organic acids and derivatives	Carboxylic acids and derivatives	Amino acids, peptides, and analogues	Peptides	Organic compounds; Lipids and lipid-like molecules; Amino acids, peptides, and analogues; Alpha amino acids and derivatives; Alcohols and polyols; Organic acids and derivatives; Carboxylic acids and derivatives; Organonitrogen compounds; Primary alcohols; Organooxygen compounds; Fatty acid esters; Fatty amides; Amino acids and derivatives; Peptides; Guanidines; Hydroxamic acids; Alpha amino acid …	Amino acids and Peptides	Oligopeptides	Lipopeptides
6648	17.06	327.231		Organic compounds	Organic acids and derivatives	Carboxylic acids and derivatives	Amino acids, peptides, and analogues	Dipeptides	Organic compounds; Organoheterocyclic compounds; Lipids and lipid-like molecules; Amino acids, peptides, and analogues; Lactones; Alpha amino acids and derivatives; Macrolactams; Ketones; Pyrrolidines; Phenylpropanoids and polyketides; Organic acids and derivatives; Carboxylic acids and derivatives; Organonitrogen compounds; Organooxygen compounds; Fatty amides; Amino acids and derivatives; Pepti…	Amino acids and Peptides	Oligopeptides	Cyclic peptides
1746	17.13	217.144		Organic compounds	Organic acids and derivatives	Carboxylic acids and derivatives	Amino acids, peptides, and analogues	Peptides	Organic compounds; Organoheterocyclic compounds; Lipids and lipid-like molecules; Amino acids, peptides, and analogues; Alpha amino acids and derivatives; Macrolactams; Phenylpropanoids and polyketides; Organic acids and derivatives; Carboxylic acids and derivatives; Organonitrogen compounds; Organooxygen compounds; Fatty amides; Amino acids and derivatives; Peptides; Carboxylic acid amides; Carb…	Amino acids and Peptides	Oligopeptides	Cyclic peptides
6727	17.2	356.291		Organic compounds	Organic acids and derivatives	Carboxylic acids and derivatives	Amino acids, peptides, and analogues	Oligopeptides	Organic compounds; Lipids and lipid-like molecules; Amino acids, peptides, and analogues; Alpha amino acids and derivatives; Alcohols and polyols; Organic acids and derivatives; Carboxylic acids and derivatives; Organonitrogen compounds; Primary alcohols; Organooxygen compounds; Fatty amides; Amino acids and derivatives; Peptides; Guanidines; Monoalkylamines; Carboxylic acid amides; Carboxylic ac…	Amino acids and Peptides	Oligopeptides	Lipopeptides
6743	17.21	175.148		Organic compounds	Organic acids and derivatives	Carboxylic acids and derivatives	Amino acids, peptides, and analogues	N-acyl-alpha amino acids and derivatives	Organic compounds; Lipids and lipid-like molecules; Amino acids, peptides, and analogues; Alpha amino acids and derivatives; Alcohols and polyols; Organic acids and derivatives; Carboxylic acids and derivatives; Organonitrogen compounds; Organooxygen compounds; Fatty amides; Amino acids and derivatives; Hydroxamic acids; Carboxylic acid amides; Carboxylic acid derivatives; N-acyl amines; Monocarb…	Amino acids and Peptides	Oligopeptides	Linear peptides
6794	17.35	720.555		Organic compounds	Lipids and lipid-like molecules	Steroids and steroid derivatives	NA	Steroids and steroid derivatives	Organic compounds; Organoheterocyclic compounds; Lipids and lipid-like molecules; Amino acids, peptides, and analogues; Alpha amino acids and derivatives; Alcohols and polyols; Lactams; Steroids and steroid derivatives; Organic acids and derivatives; Carboxylic acids and derivatives; Organonitrogen compounds; Organooxygen compounds; Fatty amides; Amino acids and derivatives; Carboxylic acid amide…	Amino acids and Peptides	Steroids	Pregnane steroids
6939	17.72	607.292		Organic compounds	Organic acids and derivatives	Carboxylic acids and derivatives	Amino acids, peptides, and analogues	N-acyl-alpha amino acids and derivatives	Organic compounds; Organoheterocyclic compounds; Lipids and lipid-like molecules; Amino acids, peptides, and analogues; Alpha amino acids and derivatives; Organic acids and derivatives; Carboxylic acids and derivatives; Organonitrogen compounds; Organooxygen compounds; Fatty amides; Amino acids and derivatives; Carboxylic acid amides; Carboxylic acid derivatives; N-acyl amines; N-acyl-alpha amino…	Amino acids and Peptides	Oligopeptides	Cyclic peptides
6982	17.79	539.4		Organic compounds	Organic acids and derivatives	Carboxylic acids and derivatives	Amino acids, peptides, and analogues	Alpha amino acids and derivatives	Organic compounds; Organoheterocyclic compounds; Lipids and lipid-like molecules; Amino acids, peptides, and analogues; Alpha amino acids and derivatives; Alcohols and polyols; Organic acids and derivatives; Carboxylic acids and derivatives; Organonitrogen compounds; Organooxygen compounds; Amino acids and derivatives; Carboxylic acid amides; Carboxylic acid derivatives; Monocarboxylic acids and …	Amino acids and Peptides	Oligopeptides	Cyclic peptides
1811	17.88	256.228		Organic compounds	Organic acids and derivatives	Carboxylic acids and derivatives	Amino acids, peptides, and analogues	Oligopeptides	Organic compounds; Lipids and lipid-like molecules; Amino acids, peptides, and analogues; Alpha amino acids and derivatives; Alcohols and polyols; Organic acids and derivatives; Carboxylic acids and derivatives; Organonitrogen compounds; Organooxygen compounds; Fatty amides; Amino acids and derivatives; Peptides; Guanidines; Monoalkylamines; Carboxylic acid amides; Carboxylic acid derivatives; N-…	Amino acids and Peptides	Small peptides	Tripeptides
1812	17.91	177.055		Organic compounds	Organic acids and derivatives	Carboxylic acids and derivatives	Amino acids, peptides, and analogues	Peptides	Organic compounds; Lipids and lipid-like molecules; Amino acids, peptides, and analogues; Alpha amino acids and derivatives; Alcohols and polyols; Organic acids and derivatives; Carboxylic acids and derivatives; Organonitrogen compounds; Primary alcohols; Organooxygen compounds; Fatty amides; Amino acids and derivatives; Peptides; Carboxylic acid amides; Carboxylic acid derivatives; N-acyl amines…	Amino acids and Peptides	Oligopeptides	Linear peptides
7039	17.98	583.42		Organic compounds	Organic acids and derivatives	Carboxylic acids and derivatives	Amino acids, peptides, and analogues	N-acyl-alpha amino acids and derivatives	Organic compounds; Organoheterocyclic compounds; Amino acids, peptides, and analogues; Organic acids and derivatives; Carboxylic acids and derivatives; Organonitrogen compounds; Organooxygen compounds; Fatty amides; Amino acids and derivatives; Azoles; Monoalkylamines; Carboxylic acid amides; Carboxylic acid derivatives; N-acyl amines; N-acyl-alpha amino acids and derivatives; Secondary carboxyli…	Amino acids and Peptides	Small peptides	Polyamines
7029	18	594.06		Organic compounds	Benzenoids	Phenol ethers	NA	Phenol ethers	Organic compounds; Alkyl aryl ethers; Ethers; Organic acids and derivatives; Organonitrogen compounds; Organooxygen compounds; Carbonyl compounds; Benzene and substituted derivatives; Phenol ethers; Benzenoids; Amines; Carboximidamides; Organic 1,3-dipolar compounds; Propargyl-type 1,3-dipolar organic compounds; Organic oxides; Hydrocarbon derivatives; Organopnictogen compounds; Organic oxygen co…	Amino acids and Peptides	Small peptides	Phenylalanine-derived alkaloids
2478	0.92	488.873		Organic compounds	Nucleosides, nucleotides, and analogues	Pyrimidine nucleotides	Pyrimidine deoxyribonucleotides	Pyrimidine 2'-deoxyribonucleoside diphosphates	Organic compounds; Organoheterocyclic compounds; Carbohydrates and carbohydrate conjugates; Pyrimidines and pyrimidine derivatives; Alcohols and polyols; Lactams; Organic acids and derivatives; Organonitrogen compounds; Nucleosides, nucleotides, and analogues; Pyrimidones; Organooxygen compounds; Organic carbonic acids and derivatives; Organic phosphoric acids and derivatives; Phosphate esters; O…	Carbohydrates	Nucleosides	Pyrimidine nucleos(t)ides
2189	0.93	532.709		Organic compounds	Organic acids and derivatives	Carboxylic acids and derivatives	Amino acids, peptides, and analogues	Alpha amino acids and derivatives	Organic compounds; Organoheterocyclic compounds; Carbohydrates and carbohydrate conjugates; Amino acids, peptides, and analogues; Alpha amino acids and derivatives; Alcohols and polyols; Lactams; Organic acids and derivatives; Carboxylic acids and derivatives; Organohalogen compounds; Organonitrogen compounds; Organooxygen compounds; Amino acids and derivatives; Organic carbonic acids and derivat…	Carbohydrates	Oligopeptides	Cyclic peptides
2286	0.93	468.811		Organic compounds	Nucleosides, nucleotides, and analogues	Purine nucleotides	Purine ribonucleotides	Purine ribonucleoside monophosphates	Organic compounds; Organoheterocyclic compounds; Carbohydrates and carbohydrate conjugates; Pyrimidines and pyrimidine derivatives; Imidazoles; Alcohols and polyols; Organic acids and derivatives; Carboxylic acids and derivatives; Organonitrogen compounds; Nucleosides, nucleotides, and analogues; Organooxygen compounds; Organic phosphoric acids and derivatives; Phosphate esters; Azoles; Organic o…	Carbohydrates	Nucleosides	Purine nucleos(t)ides
3339	1.5	264.036		Organic compounds	Organoheterocyclic compounds	Imidazopyrimidines	Purines and purine derivatives	6-aminopurines	Organic compounds; Organoheterocyclic compounds; Pyrimidines and pyrimidine derivatives; Imidazoles; Alcohols and polyols; Purines and purine derivatives; Organic acids and derivatives; Organonitrogen compounds; Organooxygen compounds; Azoles; Aminopyrimidines and derivatives; Organic phosphonic acids; Diazines; Imidazopyrimidines; Substituted imidazoles; N-substituted imidazoles; Amines; Primary…	Carbohydrates	Nucleosides	Purine nucleos(t)ides
362	3.13	296.062		Organic compounds	Nucleosides, nucleotides, and analogues	Purine nucleosides	NA	Purine nucleosides	Organic compounds; Organoheterocyclic compounds; Carbohydrates and carbohydrate conjugates; Pyrimidines and pyrimidine derivatives; Imidazoles; Alcohols and polyols; Phenols; Benzoic acids and derivatives; Purines and purine derivatives; Organic acids and derivatives; Organonitrogen compounds; Nucleosides, nucleotides, and analogues; Benzoyl derivatives; Organooxygen compounds; Azoles; Purine nuc…	Carbohydrates	Nucleosides	Purine nucleos(t)ides
3449	3.14	503.188		Organic compounds	Organic oxygen compounds	Organooxygen compounds	Carbohydrates and carbohydrate conjugates	Disaccharides	Organic compounds; Organoheterocyclic compounds; Carbohydrates and carbohydrate conjugates; Alcohols and polyols; Ethers; Primary alcohols; Organooxygen compounds; Disaccharides; Acetals; Secondary alcohols; Oxanes; Glycosyl compounds; O-glycosyl compounds; Polyols; Oxacyclic compounds; Hydrocarbon derivatives; Organic oxygen compounds; Chemical entities	Carbohydrates	Saccharides	Disaccharides
413	3.54	204.015		Organic compounds	Nucleosides, nucleotides, and analogues	5'-deoxyribonucleosides	5'-deoxy-5'-thionucleosides	5'-deoxy-5'-thionucleosides	Organic compounds; Organoheterocyclic compounds; Organosulfur compounds; Carbohydrates and carbohydrate conjugates; Pyrimidines and pyrimidine derivatives; Imidazoles; Alcohols and polyols; Purines and purine derivatives; Organonitrogen compounds; Nucleosides, nucleotides, and analogues; Organooxygen compounds; Azoles; Thioethers; Aminopyrimidines and derivatives; Diazines; Pentoses; Monosacchari…	Carbohydrates	Nucleosides	Purine nucleos(t)ides
558	3.84	406.085		Organic compounds	Organic acids and derivatives	Carboxylic acids and derivatives	Amino acids, peptides, and analogues	Aspartic acid and derivatives	Organic compounds; Organoheterocyclic compounds; Lipids and lipid-like molecules; Amino acids, peptides, and analogues; Pyrimidines and pyrimidine derivatives; Imidazoles; Purines and purine derivatives; Organic acids and derivatives; Carboxylic acids and derivatives; Organonitrogen compounds; Nucleosides, nucleotides, and analogues; Organooxygen compounds; Fatty acid esters; Dicarboxylic acids a…	Carbohydrates	Nucleosides	Purine nucleos(t)ides
3877	3.93	552.229		Organic compounds	Organic acids and derivatives	Hydroxy acids and derivatives	NA	Hydroxy acids and derivatives	Organic compounds; Organoheterocyclic compounds; Carbohydrates and carbohydrate conjugates; Lipids and lipid-like molecules; Alcohols and polyols; Sugar acids and derivatives; Ethers; Organic acids and derivatives; Carboxylic acids and derivatives; Primary alcohols; Organooxygen compounds; Hydroxy acids and derivatives; Hemiacetals; Carboxylic acid derivatives; Carboxylic acid esters; Monosacchar…	Carbohydrates	Saccharides	Monosaccharides
3949	3.99	347.112		Organic compounds	Organoheterocyclic compounds	Imidazopyrimidines	Purines and purine derivatives	Hypoxanthines	Organic compounds; Organoheterocyclic compounds; Halobenzenes; Pyrimidines and pyrimidine derivatives; Triazoles; Alcohols and polyols; Purines and purine derivatives; Hypoxanthines; Organohalogen compounds; Organonitrogen compounds; Primary alcohols; Organooxygen compounds; Azoles; Aryl fluorides; Fluorobenzenes; Diazines; Organofluorides; Secondary alcohols; Halopyrimidines; Benzene and substit…	Carbohydrates	Nucleosides	Purine nucleos(t)ides
3953	4.01	439.101		Organic compounds	Nucleosides, nucleotides, and analogues	Purine nucleotides	Purine ribonucleotides	Purine ribonucleoside monophosphates	Organic compounds; Organoheterocyclic compounds; Carbohydrates and carbohydrate conjugates; Pyrimidines and pyrimidine derivatives; Imidazoles; Alcohols and polyols; Purines and purine derivatives; Organic acids and derivatives; Organonitrogen compounds; Nucleosides, nucleotides, and analogues; Organooxygen compounds; Organophosphorus compounds; Organic phosphoric acids and derivatives; Phosphate…	Carbohydrates	Nucleosides	Purine nucleos(t)ides
4025	4.12	501.161		Organic compounds	Nucleosides, nucleotides, and analogues	Purine nucleotides	Purine deoxyribonucleotides	Purine deoxyribonucleotides	Organic compounds; Organoheterocyclic compounds; Pyrimidines and pyrimidine derivatives; Imidazoles; Alcohols and polyols; Purines and purine derivatives; Organic acids and derivatives; Organonitrogen compounds; Nucleosides, nucleotides, and analogues; Organooxygen compounds; Organic phosphoric acids and derivatives; Organic phosphonic acids and derivatives; Azoles; Aminopyrimidines and derivativ…	Carbohydrates	Nucleosides	Purine nucleos(t)ides
4047	4.18	524.214		Organic compounds	Organic oxygen compounds	Organooxygen compounds	Carbohydrates and carbohydrate conjugates	Carbohydrates and carbohydrate conjugates	Organic compounds; Carbohydrates and carbohydrate conjugates; Alcohols and polyols; Organic acids and derivatives; Organonitrogen compounds; Primary alcohols; Organooxygen compounds; Secondary alcohols; Carbonyl compounds; Polyols; Amines; Secondary amines; Alkanolamines; Organic oxides; Hydrocarbon derivatives; Organopnictogen compounds; Organic oxygen compounds; Organic nitrogen compounds; Chem…	Carbohydrates	Mycosporine derivatives	Mycosporine and Mycosporine-like amino acids
4295	4.43	101.042		Organic compounds	Organic oxygen compounds	Organooxygen compounds	Carbohydrates and carbohydrate conjugates	Aminocyclitol glycosides	Organic compounds; Organoheterocyclic compounds; Carbohydrates and carbohydrate conjugates; Alkyl aryl ethers; Alcohols and polyols; Anisoles; Ethers; Organic acids and derivatives; Carboxylic acids and derivatives; Organonitrogen compounds; Aminoglycosides; Primary alcohols; Organooxygen compounds; Carboxylic acid derivatives; Cyclic alcohols and derivatives; Monosaccharides; Acetals; Secondary …	Carbohydrates	Aminosugars and aminoglycosides	Amino cyclitols
772	4.44	374.139		Organic compounds	Nucleosides, nucleotides, and analogues	Purine nucleotides	Purine ribonucleotides	Purine ribonucleoside monophosphates	Organic compounds; Organoheterocyclic compounds; Carbohydrates and carbohydrate conjugates; Amino acids, peptides, and analogues; Pyrimidines and pyrimidine derivatives; Imidazoles; Alcohols and polyols; Benzoic acids and derivatives; Purines and purine derivatives; Organic acids and derivatives; Carboxylic acids and derivatives; Organonitrogen compounds; Nucleosides, nucleotides, and analogues; …	Carbohydrates	Nucleosides	Purine nucleos(t)ides
4298	4.48	564.163		Organic compounds	Organoheterocyclic compounds	Benzoxadiazoles	NA	Benzoxadiazoles	Organic compounds; Organoheterocyclic compounds; Lipids and lipid-like molecules; Pyrimidines and pyrimidine derivatives; Alcohols and polyols; Organic acids and derivatives; Organonitrogen compounds; Primary alcohols; Organooxygen compounds; Azoles; Monoalkylamines; Carboxylic acid amides; Aminopyrimidines and derivatives; Cyclic alcohols and derivatives; Diazines; Secondary alcohols; Oxadiazole…	Carbohydrates	Nucleosides	Purine nucleos(t)ides
4364	4.56	410.091		Organic compounds	Organic oxygen compounds	Organooxygen compounds	Carbohydrates and carbohydrate conjugates	Aminocyclitol glycosides	Organic compounds; Organoheterocyclic compounds; Carbohydrates and carbohydrate conjugates; Alkyl aryl ethers; Alcohols and polyols; Phenols; Anisoles; Ethers; Organic acids and derivatives; Carboxylic acids and derivatives; Organonitrogen compounds; Aminoglycosides; Primary alcohols; Organooxygen compounds; Carboxylic acid derivatives; Cyclic alcohols and derivatives; Monosaccharides; Acetals; S…	Carbohydrates	Aminosugars and aminoglycosides	Amino cyclitols
4392	4.69	218.102		Organic compounds	Nucleosides, nucleotides, and analogues	Purine nucleosides	NA	Purine nucleosides	Organic compounds; Organoheterocyclic compounds; Carbohydrates and carbohydrate conjugates; Amino acids, peptides, and analogues; Alpha amino acids and derivatives; Pyrimidines and pyrimidine derivatives; Imidazoles; Alcohols and polyols; Purines and purine derivatives; Organic acids and derivatives; Carboxylic acids and derivatives; Organonitrogen compounds; Primary alcohols; Nucleosides, nucleo…	Carbohydrates	Nucleosides	Purine nucleos(t)ides
4411	4.7	363.107		Organic compounds	Organic acids and derivatives	Carboxylic acids and derivatives	Amino acids, peptides, and analogues	Amino acids and derivatives	Organic compounds; Organoheterocyclic compounds; Amino acids, peptides, and analogues; Alcohols and polyols; Benzoic acids and derivatives; Benzamides; Organic acids and derivatives; Carboxylic acids and derivatives; Organonitrogen compounds; Primary alcohols; Nucleosides, nucleotides, and analogues; Benzoyl derivatives; Organooxygen compounds; Amino acids and derivatives; Carboxylic acid amides;…	Carbohydrates	Nucleosides	Purine nucleos(t)ides
4498	5.03	283.081		Organic compounds	Organic oxygen compounds	Organooxygen compounds	Carbohydrates and carbohydrate conjugates	Oligosaccharides	Organic compounds; Organoheterocyclic compounds; Carbohydrates and carbohydrate conjugates; Alcohols and polyols; Oligosaccharides; Ethers; Organic acids and derivatives; Primary alcohols; Organooxygen compounds; Organic phosphoric acids and derivatives; Phosphate esters; Acetals; Secondary alcohols; Oxanes; Glycosyl compounds; O-glycosyl compounds; Polyols; Alkyl phosphates; Monoalkyl phosphates…	Carbohydrates	Saccharides	Polysaccharides
850	5.05	189.048		Organic compounds	Organic oxygen compounds	Organooxygen compounds	Carbohydrates and carbohydrate conjugates	O-glycosyl compounds	Organic compounds; Organoheterocyclic compounds; Carbohydrates and carbohydrate conjugates; Alcohols and polyols; Ethers; Organic acids and derivatives; Organonitrogen compounds; Primary alcohols; Organooxygen compounds; Monosaccharides; Acetals; Secondary alcohols; Oxanes; Glycosyl compounds; O-glycosyl compounds; Polyols; Amines; Oxacyclic compounds; Hydrocarbon derivatives; Organopnictogen com…	Carbohydrates	Small peptides	Aminosugars
854	5.05	160.076		Organic compounds	Organic oxygen compounds	Organooxygen compounds	Carbohydrates and carbohydrate conjugates	Glycosylamines	Organic compounds; Organoheterocyclic compounds; Organosulfur compounds; Carbohydrates and carbohydrate conjugates; Pyrimidines and pyrimidine derivatives; Imidazoles; Alcohols and polyols; Purines and purine derivatives; Organic acids and derivatives; Organonitrogen compounds; Nucleosides, nucleotides, and analogues; Organooxygen compounds; Azoles; Organic oxoanionic compounds; Aminopyrimidines …	Carbohydrates	Nucleosides	Purine alkaloids
873	5.19	389.123		Organic compounds	Nucleosides, nucleotides, and analogues	Purine nucleotides	Purine ribonucleotides	Purine ribonucleoside diphosphates	Organic compounds; Organoheterocyclic compounds; Carbohydrates and carbohydrate conjugates; Pyrimidines and pyrimidine derivatives; Imidazoles; Alcohols and polyols; Purines and purine derivatives; Organic acids and derivatives; Organonitrogen compounds; Nucleosides, nucleotides, and analogues; Organooxygen compounds; Organic phosphoric acids and derivatives; Phosphate esters; Azoles; Organic oxo…	Carbohydrates	Nucleosides	Purine nucleos(t)ides
4559	5.23	536.249		Organic compounds	Organic oxygen compounds	Organooxygen compounds	Carbohydrates and carbohydrate conjugates	Glycosylamines	Organic compounds; Organoheterocyclic compounds; Carbohydrates and carbohydrate conjugates; Tetrazoles; Alkyl aryl ethers; Anisoles; Benzoic acids and derivatives; Benzamides; Ethers; Organic acids and derivatives; Carboxylic acids and derivatives; Organonitrogen compounds; Benzoyl derivatives; Organooxygen compounds; Azoles; Carboxylic acid amides; Carboxylic acid derivatives; Monosaccharides; S…	Carbohydrates	Nucleosides	Purine nucleos(t)ides
4568	5.31	369.118		Organic compounds	Organic acids and derivatives	Carboxylic acids and derivatives	Amino acids, peptides, and analogues	Amino acids	Organic compounds; Organoheterocyclic compounds; Carbohydrates and carbohydrate conjugates; Amino acids, peptides, and analogues; Pyrimidines and pyrimidine derivatives; Alcohols and polyols; Organic acids and derivatives; Carboxylic acids and derivatives; Organonitrogen compounds; Nucleosides, nucleotides, and analogues; Pyrimidones; Organooxygen compounds; Amino acids and derivatives; Organic p…	Carbohydrates	Nucleosides	Purine nucleos(t)ides
4601	5.39	414.119		Organic compounds	Organic oxygen compounds	Organooxygen compounds	Carbohydrates and carbohydrate conjugates	Glycosylamines	Organic compounds; Organoheterocyclic compounds; Carbohydrates and carbohydrate conjugates; Pyrimidines and pyrimidine derivatives; Imidazoles; Alcohols and polyols; Organic acids and derivatives; Organonitrogen compounds; Primary alcohols; Organooxygen compounds; Organic phosphoric acids and derivatives; Phosphate esters; Azoles; Aminopyrimidines and derivatives; Diazines; Pentoses; Monosacchari…	Carbohydrates	Nucleosides	Pyrimidine nucleos(t)ides
904	5.4	642.276		Organic compounds	Organic acids and derivatives	Carboxylic acids and derivatives	Amino acids, peptides, and analogues	Alpha amino acids and derivatives	Organic compounds; Organoheterocyclic compounds; Carbohydrates and carbohydrate conjugates; Lipids and lipid-like molecules; Amino acids, peptides, and analogues; Alpha amino acids and derivatives; Alcohols and polyols; Ethers; Fatty acids and conjugates; Organic acids and derivatives; Carboxylic acids and derivatives; Organonitrogen compounds; Primary alcohols; Organooxygen compounds; Fatty amid…	Carbohydrates	Ornithine alkaloids	Polyamines
910	5.42	454.102		Organic compounds	Nucleosides, nucleotides, and analogues	Pyrimidine nucleotides	Pyrimidine ribonucleotides	Pyrimidine ribonucleoside monophosphates	Organic compounds; Organoheterocyclic compounds; Carbohydrates and carbohydrate conjugates; Pyrimidines and pyrimidine derivatives; Alcohols and polyols; Ethers; Organic acids and derivatives; Organonitrogen compounds; Primary alcohols; Nucleosides, nucleotides, and analogues; Organooxygen compounds; Organic phosphoric acids and derivatives; Phosphate esters; Aminopyrimidines and derivatives; Dia…	Carbohydrates	Aminosugars and aminoglycosides	Pyrimidine nucleos(t)ides
4680	5.68	175.148		Organic compounds	Organic acids and derivatives	Carboxylic acids and derivatives	Amino acids, peptides, and analogues	L-alpha-amino acids	Organic compounds; Organoheterocyclic compounds; Lipids and lipid-like molecules; Amino acids, peptides, and analogues; Alpha amino acids and derivatives; Pyrimidines and pyrimidine derivatives; Imidazoles; Alcohols and polyols; Purines and purine derivatives; Fatty acids and conjugates; Organic acids and derivatives; Carboxylic acids and derivatives; Organonitrogen compounds; Organooxygen compou…	Carbohydrates	Nucleosides	Purine nucleos(t)ides
4961	9.61	369.118		Organic compounds	Organic oxygen compounds	Organooxygen compounds	Carbohydrates and carbohydrate conjugates	Pentose phosphates	Organic compounds; Organoheterocyclic compounds; Carbohydrates and carbohydrate conjugates; Lipids and lipid-like molecules; Pyrimidines and pyrimidine derivatives; Alcohols and polyols; Ethers; Organic acids and derivatives; Carboxylic acids and derivatives; Organonitrogen compounds; Pyrimidones; Organooxygen compounds; Organic carbonic acids and derivatives; Organic phosphoric acids and derivat…	Carbohydrates	Aminosugars and aminoglycosides	Acyclic monoterpenoids
1180	9.71	193.085		Organic compounds	Organic oxygen compounds	Organooxygen compounds	Carbohydrates and carbohydrate conjugates	Oligosaccharides	Organic compounds; Organoheterocyclic compounds; Carbohydrates and carbohydrate conjugates; Alcohols and polyols; Oligosaccharides; Ethers; Primary alcohols; Organooxygen compounds; Hemiacetals; Acetals; Secondary alcohols; Carbonyl compounds; Oxanes; Glycosyl compounds; O-glycosyl compounds; Polyols; Organic oxides; Oxacyclic compounds; Hydrocarbon derivatives; Organic oxygen compounds; Chemical…	Carbohydrates	Saccharides	Disaccharides
5010	10.3	291.112		Organic compounds	Organic oxygen compounds	Organooxygen compounds	Carbohydrates and carbohydrate conjugates	Aminoglycosides	Organic compounds; Alcohols and polyols; Organonitrogen compounds; Aminoglycosides; Organooxygen compounds; Monoalkylamines; Cyclic alcohols and derivatives; Secondary alcohols; Secondary carboxylic acid amides; Tertiary alcohols; 1,2-aminoalcohols; Amines; Primary amines; Alkanolamines; Cyclitols and derivatives; Aminocyclitols and derivatives; Cyclohexanols; Cyclohexylamines; Organic oxides; Hy…	Carbohydrates	Polyols	Amino cyclitols
5036	10.52	845.374		Organic compounds	Organic oxygen compounds	Organooxygen compounds	Carbohydrates and carbohydrate conjugates	Pentose phosphates	Organic compounds; Organoheterocyclic compounds; Carbohydrates and carbohydrate conjugates; Pyrimidines and pyrimidine derivatives; Alcohols and polyols; Ethers; Organic acids and derivatives; Organonitrogen compounds; Nucleosides, nucleotides, and analogues; Pyrimidones; Organooxygen compounds; Organic carbonic acids and derivatives; Organic phosphoric acids and derivatives; Phosphate esters; Di…	Carbohydrates	Nucleosides	Pyrimidine nucleos(t)ides
5063	10.83	425.134		Organic compounds	Organic acids and derivatives	Carboxylic acids and derivatives	Amino acids, peptides, and analogues	Alpha amino acids	Organic compounds; Organoheterocyclic compounds; Organosulfur compounds; Carbohydrates and carbohydrate conjugates; Lipids and lipid-like molecules; Amino acids, peptides, and analogues; Alpha amino acids and derivatives; Alcohols and polyols; Organic acids and derivatives; Carboxylic acids and derivatives; Organonitrogen compounds; Organooxygen compounds; Fatty amides; Amino acids and derivative…	Carbohydrates	Nucleosides	Tripeptides
1321	11.94	558.23		Organic compounds	Organic acids and derivatives	Carboxylic acids and derivatives	Amino acids, peptides, and analogues	Alpha amino acids and derivatives	Organic compounds; Organoheterocyclic compounds; Carbohydrates and carbohydrate conjugates; Lipids and lipid-like molecules; Amino acids, peptides, and analogues; Alpha amino acids and derivatives; Pyrimidines and pyrimidine derivatives; Imidazoles; Alcohols and polyols; Purines and purine derivatives; Ethers; Organic acids and derivatives; Carboxylic acids and derivatives; Organonitrogen compoun…	Carbohydrates	Nucleosides	Purine nucleos(t)ides
5166	12.13	192.048		Organic compounds	Nucleosides, nucleotides, and analogues	Pyrimidine nucleotides	NA	Pyrimidine nucleotides	Organic compounds; Organoheterocyclic compounds; Carbohydrates and carbohydrate conjugates; Pyrimidines and pyrimidine derivatives; Alcohols and polyols; Lactams; Organic acids and derivatives; Organonitrogen compounds; Nucleosides, nucleotides, and analogues; Pyrimidones; Organooxygen compounds; Organic carbonic acids and derivatives; Organic phosphoric acids and derivatives; Phosphate esters; U…	Carbohydrates	Nucleosides	Pyrimidine nucleos(t)ides
5237	12.97	353.135		Organic compounds	Organic oxygen compounds	Organooxygen compounds	Alcohols and polyols	Aminocyclitols and derivatives	Organic compounds; Alcohols and polyols; Organonitrogen compounds; Organooxygen compounds; Monoalkylamines; Cyclic alcohols and derivatives; Secondary alcohols; Secondary carboxylic acid amides; Tertiary alcohols; 1,2-aminoalcohols; Amines; Primary amines; Alkanolamines; Cyclitols and derivatives; Aminocyclitols and derivatives; Cyclohexanols; Cyclohexylamines; Organic oxides; Hydrocarbon derivat…	Carbohydrates	Polyols	Amino cyclitols
5300	13.6	433.259		Organic compounds	Nucleosides, nucleotides, and analogues	Nucleoside and nucleotide analogues	NA	Nucleoside and nucleotide analogues	Organic compounds; Organoheterocyclic compounds; Organosulfur compounds; Carbohydrates and carbohydrate conjugates; Pyrimidines and pyrimidine derivatives; Imidazoles; Alcohols and polyols; Purines and purine derivatives; Organic acids and derivatives; Organonitrogen compounds; Nucleosides, nucleotides, and analogues; Organooxygen compounds; Azoles; Thioethers; Aminopyrimidines and derivatives; D…	Carbohydrates	Nucleosides	Purine nucleos(t)ides
5383	13.78	498.275		Organic compounds	Organic acids and derivatives	Carboxylic acids and derivatives	Amino acids, peptides, and analogues	N-acyl-alpha amino acids and derivatives	Organic compounds; Organoheterocyclic compounds; Carbohydrates and carbohydrate conjugates; Amino acids, peptides, and analogues; Alpha amino acids and derivatives; Alcohols and polyols; Ethers; Organic acids and derivatives; Carboxylic acids and derivatives; Organohalogen compounds; Organonitrogen compounds; Organooxygen compounds; Amino acids and derivatives; Carboxylic acid amides; Alkyl chlor…	Carbohydrates	Small peptides	Tripeptides
5658	14.73	669.292		Organic compounds	Organic acids and derivatives	Carboxylic acids and derivatives	Amino acids, peptides, and analogues	Alpha amino acids and derivatives	Organic compounds; Organoheterocyclic compounds; Organosulfur compounds; Amino acids, peptides, and analogues; Benzenesulfonamides; Alpha amino acids and derivatives; Pyrimidines and pyrimidine derivatives; Imidazoles; Purines and purine derivatives; Organic acids and derivatives; Carboxylic acids and derivatives; Organonitrogen compounds; Nucleosides, nucleotides, and analogues; Organooxygen com…	Carbohydrates	Pseudoalkaloids	Purine nucleos(t)ides
5733	14.92	494.325		Organic compounds	Nucleosides, nucleotides, and analogues	Pyrimidine nucleotides	Pyrimidine ribonucleotides	Pyrimidine ribonucleoside diphosphates	Organic compounds; Organoheterocyclic compounds; Carbohydrates and carbohydrate conjugates; Lipids and lipid-like molecules; Pyrimidines and pyrimidine derivatives; Alcohols and polyols; Ethers; Organic acids and derivatives; Carboxylic acids and derivatives; Organonitrogen compounds; Primary alcohols; Nucleosides, nucleotides, and analogues; Pyrimidones; Organooxygen compounds; Fatty acid esters…	Carbohydrates	Aminosugars and aminoglycosides	Pyrimidine nucleos(t)ides
5901	15.5	522.356		Organic compounds	Nucleosides, nucleotides, and analogues	Purine nucleotides	Purine ribonucleotides	Purine ribonucleoside monophosphates	Organic compounds; Organoheterocyclic compounds; Carbohydrates and carbohydrate conjugates; Pyrimidines and pyrimidine derivatives; Imidazoles; Alcohols and polyols; Purines and purine derivatives; Organic acids and derivatives; Carboxylic acids and derivatives; Organonitrogen compounds; Nucleosides, nucleotides, and analogues; Organooxygen compounds; Organic phosphoric acids and derivatives; Pho…	Carbohydrates	Nucleosides	Purine nucleos(t)ides
6161	16.1	597.272		Organic compounds	Nucleosides, nucleotides, and analogues	Purine nucleotides	Purine ribonucleotides	Purine ribonucleoside monophosphates	Organic compounds; Organoheterocyclic compounds; Carbohydrates and carbohydrate conjugates; Pyrimidines and pyrimidine derivatives; Alcohols and polyols; Ethers; Organic acids and derivatives; Carboxylic acids and derivatives; Organonitrogen compounds; Primary alcohols; Nucleosides, nucleotides, and analogues; Pyrimidones; Organooxygen compounds; Organic phosphoric acids and derivatives; Phosphat…	Carbohydrates	Aminosugars and aminoglycosides	Pyrimidine nucleos(t)ides
2011	0.88	658.875		Organic compounds	Benzenoids	Benzene and substituted derivatives	NA	Benzene and substituted derivatives	Organic compounds; Organic acids and derivatives; Carboxylic acids and derivatives; Organonitrogen compounds; Organooxygen compounds; Organic phosphoric acids and derivatives; Phosphate esters; Monoalkylamines; Quaternary ammonium salts; Organic phosphonic acids; Benzene and substituted derivatives; Benzenoids; Amines; Primary amines; Alkyl phosphates; Organic oxides; Hydrocarbon derivatives; Tet…	Fatty acids	Sphingolipids	N-acyl amines
2001	0.88	686.817		Organic compounds	Organic oxygen compounds	Organooxygen compounds	Carbohydrates and carbohydrate conjugates	Aminoglycosides	Organic compounds; Organoheterocyclic compounds; Carbohydrates and carbohydrate conjugates; Lipids and lipid-like molecules; Amino acids, peptides, and analogues; Alcohols and polyols; Ethers; Fatty acids and conjugates; Organic acids and derivatives; Carboxylic acids and derivatives; Organonitrogen compounds; Aminoglycosides; Organooxygen compounds; Hydroxy fatty acids; Amino acids and derivativ…	Fatty acids	Sphingolipids	Sphingoid bases
2200	0.88	814.762		Organic compounds	Lipids and lipid-like molecules	Glycerophospholipids	Glycerophosphoethanolamines	Phosphatidylethanolamines	Organic compounds; Lipids and lipid-like molecules; Amino acids, peptides, and analogues; Glycerophospholipids; Organic acids and derivatives; Carboxylic acids and derivatives; Organonitrogen compounds; Organooxygen compounds; Fatty acid esters; Dicarboxylic acids and derivatives; Amino acids and derivatives; Organic phosphoric acids and derivatives; Phosphate esters; Monoalkylamines; Carboxylic …	Fatty acids	Glycerophospholipids	Glycerophosphoethanolamines
1997	0.88	684.807		Organic compounds	Lipids and lipid-like molecules	NA	NA	Lipids and lipid-like molecules	Organic compounds; Organosulfur compounds; Lipids and lipid-like molecules; Ketones; Organic acids and derivatives; Carboxylic acids and derivatives; Organosulfonic acids and derivatives; Organonitrogen compounds; Organooxygen compounds; Sulfonyls; Organosulfonic acids; Carbonyl compounds; Alkanesulfonic acids and derivatives; Alkanesulfonic acids; Organic oxides; Hydrocarbon derivatives; Organic…	Fatty acids	Fatty amides	N-acyl amines
2086	0.89	712.819		Organic compounds	Organic nitrogen compounds	Organonitrogen compounds	Ortho amides	Ortho amides	Organic compounds; Organonitrogen compounds; Organooxygen compounds; Monoalkylamines; Orthocarboxylic acid derivatives; Amines; Primary amines; Alkanolamines; Ortho amides; Hydrocarbon derivatives; Organopnictogen compounds; Organic oxygen compounds; Organic nitrogen compounds; Chemical entities	Fatty acids	Ornithine alkaloids	Polyamines
1940	0.89	680.869		Organic compounds	Lipids and lipid-like molecules	Glycerophospholipids	NA	Glycerophospholipids	Organic compounds; Lipids and lipid-like molecules; Alcohols and polyols; Glycerophospholipids; Organic acids and derivatives; Carboxylic acids and derivatives; Organonitrogen compounds; Organooxygen compounds; Organic phosphoric acids and derivatives; Phosphate esters; Quaternary ammonium salts; Carboxylic acid derivatives; Monocarboxylic acids and derivatives; Carboxylic acid esters; Secondary …	Fatty acids	Glycerophospholipids	Glycerophosphocholines
2073	0.89	888.766		Organic compounds	Organic acids and derivatives	Carboxylic acids and derivatives	Amino acids, peptides, and analogues	Amino acids and derivatives	Organic compounds; Lipids and lipid-like molecules; Amino acids, peptides, and analogues; Alcohols and polyols; Glycerophospholipids; Organic acids and derivatives; Carboxylic acids and derivatives; Organonitrogen compounds; Organooxygen compounds; Fatty acid esters; Amino acids and derivatives; Organic phosphoric acids and derivatives; Phosphate esters; Monoalkylamines; Carboxylic acid derivativ…	Fatty acids	Glycerophospholipids	Glycerophosphoethanolamines
2250	0.89	660.745		Organic compounds	Lipids and lipid-like molecules	Fatty Acyls	NA	Fatty Acyls	Organic compounds; Lipids and lipid-like molecules; Alcohols and polyols; Organonitrogen compounds; Primary alcohols; Organooxygen compounds; Secondary alcohols; Carbonyl compounds; 1,2-aminoalcohols; Polyols; Amines; Fatty Acyls; Hydrocarbon derivatives; Organopnictogen compounds; Organic oxygen compounds; Organic nitrogen compounds; Chemical entities	Fatty acids	Fatty esters	Monoacylglycerols
2110	0.9	498.838		Organic compounds	Lipids and lipid-like molecules	Sphingolipids	Glycosphingolipids	Neutral glycosphingolipids	Organic compounds; Organoheterocyclic compounds; Carbohydrates and carbohydrate conjugates; Lipids and lipid-like molecules; Alcohols and polyols; Ethers; Sphingolipids; Organic acids and derivatives; Carboxylic acids and derivatives; Organonitrogen compounds; Primary alcohols; Organooxygen compounds; Fatty amides; Carboxylic acid amides; Carboxylic acid derivatives; N-acyl amines; Neutral glycos…	Fatty acids	Sphingolipids	Neutral glycosphingolipids
2230	0.9	448.975		Organic compounds	Organic oxygen compounds	Organooxygen compounds	Ethers	Polyethylene glycols	Organic compounds; Ethers; Organonitrogen compounds; Primary alcohols; Organooxygen compounds; Organic oxoanionic compounds; Dialkyl ethers; Amines; Polyethylene glycols; Hydrocarbon derivatives; Organopnictogen compounds; Organic oxygen compounds; Organic nitrogen compounds; Chemical entities	Fatty acids	Glycerolipids	Monoacylglycerols
2343	0.9	792.773		Organic compounds	Organic nitrogen compounds	Organonitrogen compounds	Amines	Trialkylamines	Organic compounds; Ethers; Organonitrogen compounds; Organooxygen compounds; Dialkyl ethers; Trialkylamines; Amines; Tertiary amines; Hydrocarbon derivatives; Organopnictogen compounds; Organic oxygen compounds; Organic nitrogen compounds; Chemical entities	Fatty acids	Glycerolipids	Monoacylglycerols
2375	0.9	574.994		Organic compounds	Lipids and lipid-like molecules	Fatty Acyls	Fatty amides	N-acyl amines	Organic compounds; Lipids and lipid-like molecules; Organic acids and derivatives; Carboxylic acids and derivatives; Organonitrogen compounds; Organooxygen compounds; Fatty amides; Carboxylic acid amides; Carboxylic acid derivatives; N-acyl amines; Secondary carboxylic acid amides; Carbonyl compounds; Fatty Acyls; Organic oxides; Hydrocarbon derivatives; Organopnictogen compounds; Organic oxygen …	Fatty acids	Fatty amides	N-acyl amines
2320	0.91	367.962		Organic compounds	Lipids and lipid-like molecules	Fatty Acyls	Fatty amides	N-acyl amines	Organic compounds; Lipids and lipid-like molecules; Alcohols and polyols; Organic acids and derivatives; Carboxylic acids and derivatives; Organonitrogen compounds; Primary alcohols; Organooxygen compounds; Fatty amides; Carboxylic acid amides; Quaternary ammonium salts; Carboxylic acid derivatives; N-acyl amines; Secondary alcohols; Secondary carboxylic acid amides; Carbonyl compounds; Amines; F…	Fatty acids	Sphingolipids	Monoacylglycerols
2059	0.91	836.792		Organic compounds	Lipids and lipid-like molecules	Glycerolipids	Glycosylglycerols	Glycosyldiacylglycerols	Organic compounds; Organoheterocyclic compounds; Carbohydrates and carbohydrate conjugates; Lipids and lipid-like molecules; Amino acids, peptides, and analogues; Alcohols and polyols; Glycerolipids; Ethers; Organic acids and derivatives; Carboxylic acids and derivatives; Organonitrogen compounds; Primary alcohols; Organooxygen compounds; Fatty acid esters; Dicarboxylic acids and derivatives; Ami…	Fatty acids	Glycerolipids	Glycosyldiacylglycerols
2151	0.91	944.728		Organic compounds	Organic acids and derivatives	Carboxylic acids and derivatives	Amino acids, peptides, and analogues	Amino acids and derivatives	Organic compounds; Organoheterocyclic compounds; Lipids and lipid-like molecules; Amino acids, peptides, and analogues; Organic acids and derivatives; Carboxylic acids and derivatives; Organonitrogen compounds; Organooxygen compounds; Amino acids and derivatives; Carboxylic acid derivatives; Monocarboxylic acids and derivatives; Carboxylic acids; Carbonyl compounds; Fatty Acyls; Organic oxides; H…	Fatty acids	Fatty amides	N-acyl amines
2335	0.92	402.979		Organic compounds	Lipids and lipid-like molecules	Steroids and steroid derivatives	Hydroxysteroids	Hydroxysteroids	Organic compounds; Lipids and lipid-like molecules; Alcohols and polyols; Carboxylic acids and derivatives; Organonitrogen compounds; Organooxygen compounds; Fatty amides; Carboxylic acid amides; Carboxylic acid derivatives; N-acyl amines; Cyclic alcohols and derivatives; Hydroxysteroids; Secondary alcohols; Secondary carboxylic acid amides; Carbonyl compounds; Fatty Acyls; Hydrocarbon derivative…	Fatty acids	Sphingolipids	Ceramides
2179	0.92	578.773		Organic compounds	Lipids and lipid-like molecules	Fatty Acyls	Fatty acyl glycosides	Fatty acyl glycosides of mono- and disaccharides	Organic compounds; Lipids and lipid-like molecules; Alcohols and polyols; Glycerolipids; Organic acids and derivatives; Carboxylic acids and derivatives; Primary alcohols; Organooxygen compounds; Fatty acid esters; Carboxylic acid derivatives; Carboxylic acid esters; Secondary alcohols; Fatty acyl glycosides; Carbonyl compounds; Tricarboxylic acids and derivatives; Polyols; Triradylcglycerols; Fa…	Fatty acids	Glycerolipids	Triacylglycerols
2463	0.92	824.723		Organic compounds	Lipids and lipid-like molecules	Fatty Acyls	Fatty amides	Fatty amides	Organic compounds; Lipids and lipid-like molecules; Organic acids and derivatives; Carboxylic acids and derivatives; Organonitrogen compounds; Organooxygen compounds; Fatty amides; Carboxylic acid amides; Carboxylic acid derivatives; Secondary carboxylic acid amides; Carbonyl compounds; Fatty Acyls; Organic oxides; Hydrocarbon derivatives; Organopnictogen compounds; Organic oxygen compounds; Orga…	Fatty acids	Fatty amides	N-acyl amines
2135	0.92	852.721		Organic compounds	Lipids and lipid-like molecules	Fatty Acyls	Fatty amides	N-acyl amines	Organic compounds; Organoheterocyclic compounds; Lipids and lipid-like molecules; Organic acids and derivatives; Carboxylic acids and derivatives; Organonitrogen compounds; Organooxygen compounds; Fatty amides; Carboxylic acid amides; Carboxylic acid derivatives; N-acyl amines; Pyrrolidones; Secondary carboxylic acid amides; Carbonyl compounds; Fatty Acyls; Organic oxides; Hydrocarbon derivatives…	Fatty acids	Fatty amides	N-acyl amines
2452	0.92	662.736		Organic compounds	Lipids and lipid-like molecules	Fatty Acyls	Fatty amides	Fatty amides	Organic compounds; Lipids and lipid-like molecules; Organic acids and derivatives; Carboxylic acids and derivatives; Organonitrogen compounds; Organooxygen compounds; Fatty amides; Carboxylic acid amides; Carboxylic acid derivatives; Primary carboxylic acid amides; Carbonyl compounds; Fatty Acyls; Organic oxides; Hydrocarbon derivatives; Organopnictogen compounds; Organic oxygen compounds; Organi…	Fatty acids	Fatty amides	Primary amides
2433	0.93	778.652		Organic compounds	Lipids and lipid-like molecules	Glycerolipids	Diradylglycerols	Diacylglycerols	Organic compounds; Organoheterocyclic compounds; Lipids and lipid-like molecules; Alcohols and polyols; Glycerolipids; Organic acids and derivatives; Carboxylic acids and derivatives; Organooxygen compounds; Fatty acid esters; Dicarboxylic acids and derivatives; Carboxylic acid derivatives; Diacylglycerols; Carboxylic acid esters; Carbonyl compounds; Diradylglycerols; Fatty Acyls; Organic oxides;…	Fatty acids	Glycerolipids	Diacylglycerols
2423	0.93	562.925		Organic compounds	Lipids and lipid-like molecules	Fatty Acyls	Fatty amides	N-acyl amines	Organic compounds; Lipids and lipid-like molecules; Organic acids and derivatives; Carboxylic acids and derivatives; Organonitrogen compounds; Organooxygen compounds; Fatty amides; Carboxylic acid amides; Carboxylic acid derivatives; N-acyl amines; Secondary carboxylic acid amides; Carbonyl compounds; Organic oxides; Hydrocarbon derivatives; Organopnictogen compounds; Organic oxygen compounds; Or…	Fatty acids	Fatty amides	N-acyl amines
291	1.46	393.983		Organic compounds	Organic oxygen compounds	Organooxygen compounds	Carbohydrates and carbohydrate conjugates	O-glycosyl compounds	Organic compounds; Organoheterocyclic compounds; Carbohydrates and carbohydrate conjugates; Alcohols and polyols; Ethers; Organonitrogen compounds; Primary alcohols; Organooxygen compounds; Monoalkylamines; Dialkyl ethers; Monosaccharides; Acetals; Secondary alcohols; Oxanes; O-glycosyl compounds; Amines; Primary amines; Polyethylene glycols; Oxacyclic compounds; Hydrocarbon derivatives; Organopn…	Fatty acids	Glycerolipids	Monoacylglycerols
3601	3.62	261.143		Organic compounds	Lipids and lipid-like molecules	Fatty Acyls	Fatty acids and conjugates	Thia fatty acids	Organic compounds; Organosulfur compounds; Lipids and lipid-like molecules; Fatty acids and conjugates; Organic acids and derivatives; Carboxylic acids and derivatives; Organooxygen compounds; Dicarboxylic acids and derivatives; Sulfones; Sulfonyls; Carboxylic acids; Thia fatty acids; Carbonyl compounds; Fatty Acyls; Organic oxides; Hydrocarbon derivatives; Organic oxygen compounds; Chemical enti…	Fatty acids	Fatty Acids and Conjugates	Dicarboxylic acids
3671	3.75	278.15		Organic compounds	Organic oxygen compounds	Organooxygen compounds	Carbohydrates and carbohydrate conjugates	Hexoses	Organic compounds; Organoheterocyclic compounds; Organosulfur compounds; Carbohydrates and carbohydrate conjugates; Lipids and lipid-like molecules; Alcohols and polyols; Ethers; Organic acids and derivatives; Primary alcohols; Organooxygen compounds; Monocarboxylic acids and derivatives; Hexoses; Monosaccharides; Acetals; Secondary alcohols; Oxanes; Glycosyl compounds; Monothioacetals; Thioglyco…	Fatty acids	Fatty acyl glycosides	Fatty acyl glycosides of mono- and disaccharides
576	3.91	833.215		Organic compounds	Organic oxygen compounds	Organooxygen compounds	Ethers	Polyethylene glycols	Organic compounds; Alcohols and polyols; Ethers; Organonitrogen compounds; Primary alcohols; Organooxygen compounds; Monoalkylamines; Dialkyl ethers; Amines; Primary amines; Polyethylene glycols; Hydrocarbon derivatives; Organopnictogen compounds; Organic oxygen compounds; Organic nitrogen compounds; Chemical entities	Fatty acids	Glycerolipids	Monoacylglycerols
3912	3.95	269.102		Organic compounds	Organic oxygen compounds	Organooxygen compounds	Ethers	Polyethylene glycols	Organic compounds; Alcohols and polyols; Ethers; Primary alcohols; Organooxygen compounds; Dialkyl ethers; Polyethylene glycols; Hydrocarbon derivatives; Organic oxygen compounds; Chemical entities	Fatty acids	Glycerolipids	Monoacylglycerols
705	4.3	777.22		Organic compounds	Lipids and lipid-like molecules	Fatty Acyls	Fatty amides	N-acyl amines	Organic compounds; Organoheterocyclic compounds; Organosulfur compounds; Carbohydrates and carbohydrate conjugates; Lipids and lipid-like molecules; Alcohols and polyols; Ethers; Organic acids and derivatives; Carboxylic acids and derivatives; Organonitrogen compounds; Primary alcohols; Organooxygen compounds; Fatty amides; Organic phosphoric acids and derivatives; Phosphate esters; Organic oxoan…	Fatty acids	Fatty esters	Fatty acyl CoAs
4160	4.32	535.181		Organic compounds	Lipids and lipid-like molecules	Fatty Acyls	Fatty acids and conjugates	Long-chain fatty acids	Organic compounds; Lipids and lipid-like molecules; Fatty acids and conjugates; Organic acids and derivatives; Carboxylic acids and derivatives; Organooxygen compounds; Monocarboxylic acids and derivatives; Carboxylic acids; Carbonyl compounds; Long-chain fatty acids; Fatty Acyls; Organic oxides; Hydrocarbon derivatives; Organic oxygen compounds; Chemical entities	Fatty acids	Fatty Acids and Conjugates	Unsaturated fatty acids
4194	4.33	414.089		Organic compounds	Organic acids and derivatives	Carboxylic acids and derivatives	Amino acids, peptides, and analogues	Beta amino acids and derivatives	Organic compounds; Carbohydrates and carbohydrate conjugates; Lipids and lipid-like molecules; Amino acids, peptides, and analogues; Alcohols and polyols; Organic acids and derivatives; Carboxylic acids and derivatives; Organonitrogen compounds; Primary alcohols; Organooxygen compounds; Fatty amides; Amino acids and derivatives; Carboxylic acid amides; Carboxylic acid derivatives; N-acyl amines; …	Fatty acids	Small peptides	Dipeptides
4434	4.78	436.223		Organic compounds	Organic oxygen compounds	Organooxygen compounds	Ethers	Polyethylene glycols	Organic compounds; Alcohols and polyols; Ethers; Primary alcohols; Organooxygen compounds; Dialkyl ethers; Polyethylene glycols; Hydrocarbon derivatives; Organic oxygen compounds; Chemical entities	Fatty acids	Glycerolipids	Monoacylglycerols
4594	5.39	503.192		Organic compounds	Organic oxygen compounds	Organooxygen compounds	Ethers	Ethers	Organic compounds; Ethers; Organohalogen compounds; Organooxygen compounds; Alkyl fluorides; Organofluorides; Alkyl halides; Hydrocarbon derivatives; Organic oxygen compounds; Chemical entities	Fatty acids	Fatty acyls	Halogenated hydrocarbons
919	5.54	433.171		Organic compounds	Organic acids and derivatives	Carboxylic acids and derivatives	Amino acids, peptides, and analogues	Amino acids and derivatives	Organic compounds; Organoheterocyclic compounds; Organosulfur compounds; Carbohydrates and carbohydrate conjugates; Lipids and lipid-like molecules; Amino acids, peptides, and analogues; Alcohols and polyols; Organic acids and derivatives; Carboxylic acids and derivatives; Organonitrogen compounds; Nucleosides, nucleotides, and analogues; Organooxygen compounds; Fatty amides; Amino acids and deri…	Fatty acids	Fatty esters	Fatty acyl CoAs
4654	5.55	457.171		Organic compounds	Nucleosides, nucleotides, and analogues	Purine nucleotides	Purine nucleotide sugars	Purine nucleotide sugars	Organic compounds; Organoheterocyclic compounds; Carbohydrates and carbohydrate conjugates; Lipids and lipid-like molecules; Amino acids, peptides, and analogues; Pyrimidines and pyrimidine derivatives; Imidazoles; Alcohols and polyols; Purines and purine derivatives; Ethers; Organic acids and derivatives; Carboxylic acids and derivatives; Organonitrogen compounds; Nucleosides, nucleotides, and a…	Fatty acids	Fatty esters	Pyrimidine nucleos(t)ides
4714	5.83	308.091		Organic compounds	Organic oxygen compounds	Organooxygen compounds	Carbohydrates and carbohydrate conjugates	Hexose phosphates	Organic compounds; Organoheterocyclic compounds; Carbohydrates and carbohydrate conjugates; Lipids and lipid-like molecules; Amino acids, peptides, and analogues; Alcohols and polyols; Sugar acids and derivatives; Glycerophospholipids; Organic acids and derivatives; Carboxylic acids and derivatives; Organonitrogen compounds; Organooxygen compounds; Fatty acid esters; Dicarboxylic acids and deriva…	Fatty acids	Glycerophospholipids	Glycerophosphoethanolamines
4780	6.27	356.098		Organic compounds	Organic oxygen compounds	Organooxygen compounds	Ethers	Polyethylene glycols	Organic compounds; Alcohols and polyols; Ethers; Primary alcohols; Organooxygen compounds; Dialkyl ethers; Polyethylene glycols; Hydrocarbon derivatives; Organic oxygen compounds; Chemical entities	Fatty acids	Glycerolipids	Monoacylglycerols
4788	6.39	373.128		Organic compounds	Organic oxygen compounds	Organooxygen compounds	Ethers	Polyethylene glycols	Organic compounds; Alcohols and polyols; Ethers; Primary alcohols; Organooxygen compounds; Dialkyl ethers; Polyethylene glycols; Hydrocarbon derivatives; Organic oxygen compounds; Chemical entities	Fatty acids	Glycerolipids	Monoacylglycerols
1094	7.84	927.203		Organic compounds	Nucleosides, nucleotides, and analogues	Purine nucleotides	Purine ribonucleotides	Purine ribonucleoside monophosphates	Organic compounds; Carbohydrates and carbohydrate conjugates; Alcohols and polyols; Organic acids and derivatives; Organonitrogen compounds; Organooxygen compounds; Organic phosphoric acids and derivatives; Phosphate esters; Organic oxoanionic compounds; Monoalkylamines; Quaternary ammonium salts; Cholines; Hemiaminals; Phosphocholines; Aminopyrimidines and derivatives; Pentoses; Monosaccharides;…	Fatty acids	Ornithine alkaloids	Polyamines
4934	8.28	191.143		Organic compounds	Organic oxygen compounds	Organooxygen compounds	Carbohydrates and carbohydrate conjugates	Hexoses	Organic compounds; Organoheterocyclic compounds; Carbohydrates and carbohydrate conjugates; Lipids and lipid-like molecules; Alcohols and polyols; Ethers; Primary alcohols; Organooxygen compounds; Dialkyl ethers; Hexoses; Monosaccharides; Acetals; Secondary alcohols; Oxanes; Glycosyl compounds; O-glycosyl compounds; Polyols; Oxacyclic compounds; Hydrocarbon derivatives; Organic oxygen compounds; …	Fatty acids	Fatty acyl glycosides	Fatty acyl glycosides of mono- and disaccharides
4948	9.18	479.188		Organic compounds	Organic acids and derivatives	Carboxylic acids and derivatives	Amino acids, peptides, and analogues	Amino acids	Organic compounds; Organoheterocyclic compounds; Carbohydrates and carbohydrate conjugates; Lipids and lipid-like molecules; Amino acids, peptides, and analogues; Alcohols and polyols; Ethers; Organic acids and derivatives; Carboxylic acids and derivatives; Organonitrogen compounds; Organooxygen compounds; Fatty acid esters; Dicarboxylic acids and derivatives; Amino acids and derivatives; Organic…	Fatty acids	Glycerophospholipids	Glycerophosphoethanolamines
1201	10.07	190.032		Organic compounds	Lipids and lipid-like molecules	Fatty Acyls	Fatty acyl thioesters	2,3,4-saturated fatty acyl CoAs	Organic compounds; Organoheterocyclic compounds; Organosulfur compounds; Carbohydrates and carbohydrate conjugates; Lipids and lipid-like molecules; Amino acids, peptides, and analogues; Purine ribonucleoside bisphosphates; Pyrimidines and pyrimidine derivatives; Imidazoles; Thiophenes; Alcohols and polyols; Purines and purine derivatives; Organic acids and derivatives; Carboxylic acids and deriv…	Fatty acids	Fatty esters	Fatty acyl CoAs
1207	10.2	652.391		Organic compounds	Lipids and lipid-like molecules	Fatty Acyls	Fatty acyl thioesters	Acyl CoAs	Organic compounds; Organoheterocyclic compounds; Organosulfur compounds; Carbohydrates and carbohydrate conjugates; Lipids and lipid-like molecules; Amino acids, peptides, and analogues; Purine ribonucleoside bisphosphates; Pyrimidines and pyrimidine derivatives; Imidazoles; Alcohols and polyols; Purines and purine derivatives; Organic acids and derivatives; Carboxylic acids and derivatives; Orga…	Fatty acids	Fatty esters	Fatty acyl CoAs
5009	10.25	353.159		Organic compounds	Organic oxygen compounds	Organooxygen compounds	Ethers	Polyethylene glycols	Organic compounds; Alcohols and polyols; Ethers; Primary alcohols; Organooxygen compounds; Dialkyl ethers; Polyethylene glycols; Hydrocarbon derivatives; Organic oxygen compounds; Chemical entities	Fatty acids	Glycerolipids	Monoacylglycerols
1234	10.52	547.256		Organic compounds	Nucleosides, nucleotides, and analogues	Purine nucleotides	Purine ribonucleotides	Purine ribonucleoside diphosphates	Organic compounds; Organoheterocyclic compounds; Carbohydrates and carbohydrate conjugates; Lipids and lipid-like molecules; Amino acids, peptides, and analogues; Pyrimidines and pyrimidine derivatives; Imidazoles; Alcohols and polyols; Purines and purine derivatives; Organic acids and derivatives; Carboxylic acids and derivatives; Organonitrogen compounds; Primary alcohols; Nucleosides, nucleoti…	Fatty acids	Fatty esters	Fatty acyl CoAs
5082	11.09	385.128		Organic compounds	Organic oxygen compounds	Organooxygen compounds	Carbohydrates and carbohydrate conjugates	Disaccharides	Organic compounds; Organoheterocyclic compounds; Carbohydrates and carbohydrate conjugates; Lipids and lipid-like molecules; Alcohols and polyols; Ethers; Organic acids and derivatives; Carboxylic acids and derivatives; Organooxygen compounds; Fatty acid esters; Organic phosphoric acids and derivatives; Phosphate esters; Carboxylic acid derivatives; Monocarboxylic acids and derivatives; Carboxyli…	Fatty acids	Glycerolipids	Glycosylmonoacylglycerols
5206	12.78	469.28		Organic compounds	Lipids and lipid-like molecules	Fatty Acyls	Fatty acyl glycosides	Alkyl glycosides	Organic compounds; Organoheterocyclic compounds; Carbohydrates and carbohydrate conjugates; Ketones; Alcohols and polyols; Ethers; Organonitrogen compounds; Primary alcohols; Organooxygen compounds; Monoalkylamines; Hexoses; Monosaccharides; Acetals; Secondary alcohols; Fatty acyl glycosides; Carbonyl compounds; 1,2-aminoalcohols; Oxanes; Glycosyl compounds; Alkyl glycosides; O-glycosyl compounds…	Fatty acids	Sphingolipids	Sphingoid bases
1383	13.07	284.068		Organic compounds	Lipids and lipid-like molecules	Glycerophospholipids	Glycerophosphocholines	1-acyl-sn-glycero-3-phosphocholines	Organic compounds; Lipids and lipid-like molecules; Glycerophospholipids; Organic acids and derivatives; Carboxylic acids and derivatives; Organonitrogen compounds; Organooxygen compounds; Fatty acid esters; Dicarboxylic acids and derivatives; Organic phosphoric acids and derivatives; Phosphate esters; Quaternary ammonium salts; Cholines; Carboxylic acid derivatives; Carboxylic acids; Carboxylic …	Fatty acids	Glycerophospholipids	Oxidized glycerophospholipids
5343	13.7	350.175		Organic compounds	Benzenoids	Benzene and substituted derivatives	NA	Benzene and substituted derivatives	Organic compounds; Organosulfur compounds; Organic acids and derivatives; Organooxygen compounds; Organophosphorus compounds; Organothiophosphorus compounds; Benzene and substituted derivatives; Sulfenyl compounds; Organic oxides; Hydrocarbon derivatives; Organic oxygen compounds; Chemical entities	Fatty acids	Fatty esters	Fatty alcohols
1421	13.7	350.677		Organic compounds	Organic acids and derivatives	Carboxylic acids and derivatives	Amino acids, peptides, and analogues	Alpha amino acids and derivatives	Organic compounds; Lipids and lipid-like molecules; Alpha amino acids and derivatives; Alcohols and polyols; Organic acids and derivatives; Carboxylic acids and derivatives; Organonitrogen compounds; Primary alcohols; Organooxygen compounds; Fatty amides; Monoalkylamines; N-acyl amines; Carboxylic acids; Carbonyl compounds; Amines; Primary amines; Fatty Acyls; Organic oxides; Hydrocarbon derivati…	Fatty acids	Fatty amides	N-acyl ethanolamines (endocannabinoids)
5334	13.71	571.348		Organic compounds	Organic oxygen compounds	Organooxygen compounds	Ethers	Polyethylene glycols	Organic compounds; Alcohols and polyols; Ethers; Primary alcohols; Organooxygen compounds; Dialkyl ethers; Polyethylene glycols; Hydrocarbon derivatives; Organic oxygen compounds; Chemical entities	Fatty acids	Glycerolipids	Monoacylglycerols
1444	13.86	569.344		Organic compounds	Lipids and lipid-like molecules	Glycerophospholipids	Glycerophosphocholines	1-acyl-sn-glycero-3-phosphocholines	Organic compounds; Lipids and lipid-like molecules; Alcohols and polyols; Glycerophospholipids; Organic acids and derivatives; Carboxylic acids and derivatives; Organonitrogen compounds; Organooxygen compounds; Fatty acid esters; Dicarboxylic acids and derivatives; Organic phosphoric acids and derivatives; Phosphate esters; Quaternary ammonium salts; Cholines; Carboxylic acid derivatives; Carboxy…	Fatty acids	Glycerophospholipids	Glycerophosphocholines
5409	13.87	494.348		Organic compounds	Organic oxygen compounds	Organooxygen compounds	Carbohydrates and carbohydrate conjugates	Glycosyl compounds	Organic compounds; Organoheterocyclic compounds; Carbohydrates and carbohydrate conjugates; Alcohols and polyols; Ethers; Primary alcohols; Organooxygen compounds; Dialkyl ethers; Acetals; Glycosyl compounds; Polyethylene glycols; Hydrocarbon derivatives; Organic oxygen compounds; Chemical entities	Fatty acids	Glycerolipids	Monoacylglycerols
5452	13.97	291.195		Organic compounds	Organic acids and derivatives	Carboxylic acids and derivatives	Amino acids, peptides, and analogues	Amino acids	Organic compounds; Lipids and lipid-like molecules; Amino acids, peptides, and analogues; Fatty acids and conjugates; Organic acids and derivatives; Carboxylic acids and derivatives; Organonitrogen compounds; Organooxygen compounds; Straight chain fatty acids; Amino acids and derivatives; Monoalkylamines; Amino fatty acids; Carboxylic acid derivatives; Monocarboxylic acids and derivatives; Carbox…	Fatty acids	Small peptides	Amino fatty acids
5490	14.16	329.268		Organic compounds	Lipids and lipid-like molecules	Fatty Acyls	Fatty acid esters	Fatty acid esters	Organic compounds; Lipids and lipid-like molecules; Alcohols and polyols; Fatty acids and conjugates; Organic acids and derivatives; Carboxylic acids and derivatives; Organooxygen compounds; Fatty acid esters; Carboxylic acid derivatives; Monocarboxylic acids and derivatives; Carboxylic acids; Carboxylic acid esters; Secondary alcohols; Carbonyl compounds; Polyols; Fatty Acyls; Organic oxides; Hy…	Fatty acids	Fatty Acids and Conjugates	Dicarboxylic acids
5493	14.19	464.301		Organic compounds	Lipids and lipid-like molecules	Fatty Acyls	Fatty acids and conjugates	Medium-chain fatty acids	Organic compounds; Organosulfur compounds; Lipids and lipid-like molecules; Fatty acids and conjugates; Organic acids and derivatives; Carboxylic acids and derivatives; Organooxygen compounds; Organophosphorus compounds; Monocarboxylic acids and derivatives; Carboxylic acids; Thia fatty acids; Organothiophosphorus compounds; Carbonyl compounds; Medium-chain fatty acids; Sulfenyl compounds; Dialky…	Fatty acids	Fatty Acids and Conjugates	Thia fatty acids
1474	14.28	367.142		Organic compounds	Organic acids and derivatives	Carboxylic acids and derivatives	Amino acids, peptides, and analogues	Amino acids and derivatives	Organic compounds; Lipids and lipid-like molecules; Amino acids, peptides, and analogues; Alcohols and polyols; Organic acids and derivatives; Carboxylic acids and derivatives; Organonitrogen compounds; Primary alcohols; Organooxygen compounds; Fatty amides; Amino acids and derivatives; Monoalkylamines; Carboxylic acid amides; Carboxylic acid derivatives; N-acyl amines; Secondary alcohols; Second…	Fatty acids	Fatty amides	Leukotrienes
5653	14.73	467.337		Organic compounds	Organic acids and derivatives	Carboxylic acids and derivatives	Carboxylic acid derivatives	Carboxylic acid esters	Organic compounds; Organoheterocyclic compounds; Lactones; Alcohols and polyols; Organic acids and derivatives; Carboxylic acids and derivatives; Organooxygen compounds; Carboxylic acid derivatives; Monocarboxylic acids and derivatives; Carboxylic acid esters; Secondary alcohols; Carbonyl compounds; Organic oxides; Oxacyclic compounds; Hydrocarbon derivatives; Organic oxygen compounds; Chemical e…	Fatty acids	Fatty Acids and Conjugates	Lactones
1534	14.86	452.28		Organic compounds	Organic acids and derivatives	Organic phosphoric acids and derivatives	Phosphate esters	Trialkyl phosphates	Organic compounds; Organic acids and derivatives; Organohalogen compounds; Organooxygen compounds; Organic phosphoric acids and derivatives; Phosphate esters; Alkyl chlorides; Organochlorides; Alkyl halides; Alkyl phosphates; Trialkyl phosphates; Organic oxides; Hydrocarbon derivatives; Organic oxygen compounds; Chemical entities	Fatty acids	Fatty acyls	Halogenated hydrocarbons
5875	15.37	717.384		Organic compounds	Organic acids and derivatives	Carboxylic acids and derivatives	Amino acids, peptides, and analogues	Alpha amino acid amides	Organic compounds; Organoheterocyclic compounds; Organosulfur compounds; Carbohydrates and carbohydrate conjugates; Lipids and lipid-like molecules; Amino acids, peptides, and analogues; Alpha amino acids and derivatives; Thiazoles; Alcohols and polyols; Ethers; Organic acids and derivatives; Carboxylic acids and derivatives; Organohalogen compounds; Organonitrogen compounds; Primary alcohols; Or…	Fatty acids	Ornithine alkaloids	Polyamines
5919	15.55	263.236		Organic compounds	Organic acids and derivatives	Carboxylic acids and derivatives	Amino acids, peptides, and analogues	Gamma amino acids and derivatives	Organic compounds; Lipids and lipid-like molecules; Amino acids, peptides, and analogues; Fatty acids and conjugates; Organic acids and derivatives; Carboxylic acids and derivatives; Organonitrogen compounds; Organooxygen compounds; Straight chain fatty acids; Amino acids and derivatives; Monoalkylamines; Amino fatty acids; Monocarboxylic acids and derivatives; Carboxylic acids; Carbonyl compound…	Fatty acids	Fatty Acids and Conjugates	Amino fatty acids
5916	15.56	335.258		Organic compounds	Lipids and lipid-like molecules	Fatty Acyls	Eicosanoids	Prostaglandins and related compounds	Organic compounds; Lipids and lipid-like molecules; Ketones; Alcohols and polyols; Fatty acids and conjugates; Organic acids and derivatives; Carboxylic acids and derivatives; Medium-chain hydroxy acids and derivatives; Organooxygen compounds; Hydroxy fatty acids; Hydroxy acids and derivatives; Eicosanoids; Prostaglandins and related compounds; Monocarboxylic acids and derivatives; Carboxylic aci…	Fatty acids	Octadecanoids	Phytoprostanes
5949	15.6	458.311		Organic compounds	Lipids and lipid-like molecules	Fatty Acyls	Fatty acid esters	Fatty acid esters	Organic compounds; Lipids and lipid-like molecules; Alcohols and polyols; Organic acids and derivatives; Carboxylic acids and derivatives; Organooxygen compounds; Fatty acid esters; Carboxylic acid derivatives; Carboxylic acid esters; Tertiary alcohols; Carbonyl compounds; Fatty Acyls; Organic oxides; Hydrocarbon derivatives; Organic oxygen compounds; Chemical entities	Fatty acids	Fatty esters	Wax monoesters
5995	15.76	353.268		Organic compounds	Organic acids and derivatives	Carboxylic acids and derivatives	Amino acids, peptides, and analogues	Amino acids and derivatives	Organic compounds; Lipids and lipid-like molecules; Amino acids, peptides, and analogues; Organic acids and derivatives; Carboxylic acids and derivatives; Organonitrogen compounds; Organooxygen compounds; Fatty amides; Amino acids and derivatives; Carboxylic acid amides; Carboxylic acid derivatives; Monocarboxylic acids and derivatives; Carboxylic acids; Primary carboxylic acid amides; Carbonyl c…	Fatty acids	Fatty amides	Simple amide alkaloids
6000	15.76	639.282		Organic compounds	Lipids and lipid-like molecules	Fatty Acyls	Fatty acids and conjugates	Medium-chain fatty acids	Organic compounds; Lipids and lipid-like molecules; Fatty acids and conjugates; Organic acids and derivatives; Carboxylic acids and derivatives; Organooxygen compounds; Unsaturated fatty acids; Monocarboxylic acids and derivatives; Carboxylic acids; Carbonyl compounds; Medium-chain fatty acids; Fatty Acyls; Organic oxides; Hydrocarbon derivatives; Organic oxygen compounds; Chemical entities	Fatty acids	Fatty Acids and Conjugates	Hydroxy fatty acids
6007	15.78	335.258		Organic compounds	Lipids and lipid-like molecules	Fatty Acyls	Lineolic acids and derivatives	Lineolic acids and derivatives	Organic compounds; Lipids and lipid-like molecules; Ketones; Fatty acids and conjugates; Organic acids and derivatives; Carboxylic acids and derivatives; Organooxygen compounds; Unsaturated fatty acids; Lineolic acids and derivatives; Monocarboxylic acids and derivatives; Carboxylic acids; Carbonyl compounds; Long-chain fatty acids; Fatty Acyls; Organic oxides; Hydrocarbon derivatives; Organic ox…	Fatty acids	Fatty Acids and Conjugates	Other Octadecanoids
1619	15.88	670.29		Organic compounds	Lipids and lipid-like molecules	Fatty Acyls	Fatty acids and conjugates	Long-chain fatty acids	Organic compounds; Lipids and lipid-like molecules; Ketones; Alcohols and polyols; Fatty acids and conjugates; Organic acids and derivatives; Carboxylic acids and derivatives; Organonitrogen compounds; Primary alcohols; Organooxygen compounds; Branched fatty acids; Unsaturated fatty acids; Hydroxy fatty acids; Monoalkylamines; Amino fatty acids; Carboxylic acids; Monosaccharides; Secondary alcoho…	Fatty acids	Sphingolipids	Sphingoid bases
6043	15.88	395.244		Organic compounds	Lipids and lipid-like molecules	Fatty Acyls	Fatty acids and conjugates	Long-chain fatty acids	Organic compounds; Lipids and lipid-like molecules; Alcohols and polyols; Fatty acids and conjugates; Organic acids and derivatives; Carboxylic acids and derivatives; Organonitrogen compounds; Organooxygen compounds; Unsaturated fatty acids; Hydroxy fatty acids; Monocarboxylic acids and derivatives; Organic nitro compounds; Carboxylic acids; Carbonyl compounds; Long-chain fatty acids; Fatty Acyls…	Fatty acids	Fatty Acids and Conjugates	Prostaglandins
6071	15.93	279.268		Organic compounds	Organic acids and derivatives	Carboxylic acids and derivatives	Amino acids, peptides, and analogues	Gamma amino acids and derivatives	Organic compounds; Lipids and lipid-like molecules; Amino acids, peptides, and analogues; Fatty acids and conjugates; Organic acids and derivatives; Carboxylic acids and derivatives; Organonitrogen compounds; Organooxygen compounds; Amino acids and derivatives; Monoalkylamines; Amino fatty acids; Monocarboxylic acids and derivatives; Carboxylic acids; Carbonyl compounds; Gamma amino acids and der…	Fatty acids	Fatty Acids and Conjugates	Amino fatty acids
6070	15.94	614.398		Organic compounds	Lipids and lipid-like molecules	Glycerolipids	Monoradylglycerols	1-monoacylglycerols	Organic compounds; Lipids and lipid-like molecules; Alcohols and polyols; Glycerolipids; Organic acids and derivatives; Carboxylic acids and derivatives; Primary alcohols; Organooxygen compounds; Fatty acid esters; Carboxylic acid derivatives; Monoacylglycerols; Monocarboxylic acids and derivatives; Carboxylic acid esters; 1-monoacylglycerols; Secondary alcohols; Carbonyl compounds; Polyols; 1,2-…	Fatty acids	Glycerolipids	Monoacylglycerols
6074	15.95	383.258		Organic compounds	Lipids and lipid-like molecules	Fatty Acyls	NA	Fatty Acyls	Organic compounds; Lipids and lipid-like molecules; Alcohols and polyols; Organooxygen compounds; Cyclic alcohols and derivatives; Secondary alcohols; Carbonyl compounds; Fatty Acyls; Organic oxides; Hydrocarbon derivatives; Organic oxygen compounds; Chemical entities	Fatty acids	Fatty Acids and Conjugates	Unsaturated fatty acids
1632	15.96	689.389		Organic compounds	Lipids and lipid-like molecules	Fatty Acyls	Fatty amides	Fatty amides	Organic compounds; Lipids and lipid-like molecules; Organic acids and derivatives; Carboxylic acids and derivatives; Organohalogen compounds; Organonitrogen compounds; Organooxygen compounds; Fatty amides; Monoalkylamines; Carboxylic acid amides; Alkyl chlorides; Carboxylic acid derivatives; Organochlorides; Primary carboxylic acid amides; Carbonyl compounds; Amines; Primary amines; Alkyl halides…	Fatty acids	Fatty amides	Primary amides
6099	15.97	603.436		Organic compounds	Lipids and lipid-like molecules	Glycerophospholipids	Glycerophosphoglycerols	Lysophosphatidylglycerols	Organic compounds; Lipids and lipid-like molecules; Alcohols and polyols; Glycerophospholipids; Organic acids and derivatives; Carboxylic acids and derivatives; Primary alcohols; Lysophosphatidylglycerols; Organooxygen compounds; Fatty acid esters; Organic phosphoric acids and derivatives; Phosphate esters; Carboxylic acid derivatives; Monocarboxylic acids and derivatives; Carboxylic acid esters;…	Fatty acids	Glycerophospholipids	Glycerophosphoglycerols
6085	15.98	467.315		Organic compounds	Lipids and lipid-like molecules	Fatty Acyls	NA	Fatty Acyls	Organic compounds; Organoheterocyclic compounds; Lipids and lipid-like molecules; Ethers; Organic acids and derivatives; Carboxylic acids and derivatives; Organooxygen compounds; Carboxylic acid derivatives; Monocarboxylic acids and derivatives; Carbonyl compounds; Fatty Acyls; Organic oxides; Hydrocarbon derivatives; Organic oxygen compounds; Chemical entities	Fatty acids	Sesquiterpenoids	Prenyl quinone meroterpenoids
6095	15.99	663.373		Organic compounds	Organic acids and derivatives	Carboxylic acids and derivatives	Amino acids, peptides, and analogues	Amino acids and derivatives	Organic compounds; Lipids and lipid-like molecules; Amino acids, peptides, and analogues; Alcohols and polyols; Glycerophospholipids; Organic acids and derivatives; Carboxylic acids and derivatives; Organonitrogen compounds; Organooxygen compounds; Fatty acid esters; Amino acids and derivatives; Organic phosphoric acids and derivatives; Phosphate esters; Monoalkylamines; Carboxylic acid derivativ…	Fatty acids	Glycerophospholipids	Glycerophosphoethanolamines
6108	16	278.248		Organic compounds	Organic oxygen compounds	Organooxygen compounds	Carbohydrates and carbohydrate conjugates	Hexoses	Organic compounds; Organoheterocyclic compounds; Carbohydrates and carbohydrate conjugates; Lipids and lipid-like molecules; Alcohols and polyols; Glycerolipids; Ethers; Organic acids and derivatives; Carboxylic acids and derivatives; Primary alcohols; Organooxygen compounds; Carboxylic acids; Hexoses; Monosaccharides; Acetals; Secondary alcohols; Carbonyl compounds; Oxanes; Glycosyl compounds; O…	Fatty acids	Glycerolipids	Labdane diterpenoids
6143	16.04	691.406		Organic compounds	Lipids and lipid-like molecules	Glycerophospholipids	Glycerophosphoglycerols	Lysophosphatidylglycerols	Organic compounds; Lipids and lipid-like molecules; Alcohols and polyols; Glycerophospholipids; Organic acids and derivatives; Carboxylic acids and derivatives; Primary alcohols; Lysophosphatidylglycerols; Organooxygen compounds; Fatty acid esters; Organic phosphoric acids and derivatives; Phosphate esters; Carboxylic acid derivatives; Monocarboxylic acids and derivatives; Carboxylic acid esters;…	Fatty acids	Glycerophospholipids	Glycerophosphoglycerols
6125	16.05	622.277		Organic compounds	Lipids and lipid-like molecules	Glycerolipids	Monoradylglycerols	1-monoacylglycerols	Organic compounds; Lipids and lipid-like molecules; Alcohols and polyols; Glycerolipids; Organic acids and derivatives; Carboxylic acids and derivatives; Organooxygen compounds; Fatty acid esters; Dicarboxylic acids and derivatives; Carboxylic acid derivatives; Carboxylic acid esters; 1-monoacylglycerols; Secondary alcohols; Carbonyl compounds; Fatty Acyls; Organic oxides; Hydrocarbon derivatives…	Fatty acids	Fatty acyls	Monoacylglycerols
6145	16.06	649.41		Organic compounds	Lipids and lipid-like molecules	Glycerophospholipids	Glycerophosphoinositols	1-acyl-sn-glycerol-3-phosphoinositols	Organic compounds; Lipids and lipid-like molecules; Alcohols and polyols; Glycerophospholipids; Organic acids and derivatives; Carboxylic acids and derivatives; Organooxygen compounds; Fatty acid esters; Organic phosphoric acids and derivatives; Phosphate esters; Carboxylic acid derivatives; Monocarboxylic acids and derivatives; Carboxylic acid esters; Cyclic alcohols and derivatives; Lysophospha…	Fatty acids	Glycerophospholipids	Glycerophosphoinositols
1640	16.06	675.267		Organic compounds	Organic acids and derivatives	Carboxylic acids and derivatives	Amino acids, peptides, and analogues	N-acyl-alpha amino acids	Organic compounds; Lipids and lipid-like molecules; Amino acids, peptides, and analogues; Alpha amino acids and derivatives; Organic acids and derivatives; Carboxylic acids and derivatives; Organonitrogen compounds; Organooxygen compounds; Fatty acid esters; Fatty amides; Dicarboxylic acids and derivatives; Amino acids and derivatives; Carboxylic acid amides; Carboxylic acid derivatives; N-acyl a…	Fatty acids	Fatty amides	N-acyl amines
6149	16.09	275.272		Organic compounds	Organic acids and derivatives	Carboxylic acids and derivatives	Amino acids, peptides, and analogues	Amino acids and derivatives	Organic compounds; Lipids and lipid-like molecules; Amino acids, peptides, and analogues; Alcohols and polyols; Glycerophospholipids; Organic acids and derivatives; Carboxylic acids and derivatives; Organonitrogen compounds; Organooxygen compounds; Fatty acid esters; Dicarboxylic acids and derivatives; Amino acids and derivatives; Organic phosphoric acids and derivatives; Phosphate esters; Monoal…	Fatty acids	Glycerophospholipids	Glycerophosphoethanolamines
6157	16.1	367.23		Organic compounds	Lipids and lipid-like molecules	Glycerolipids	Monoradylglycerols	1-monoacylglycerols	Organic compounds; Lipids and lipid-like molecules; Lactones; Alcohols and polyols; Glycerolipids; Organic acids and derivatives; Carboxylic acids and derivatives; Primary alcohols; Organooxygen compounds; Fatty acid esters; Carboxylic acid derivatives; Monoacylglycerols; Carboxylic acid esters; 1-monoacylglycerols; Secondary alcohols; Carbonyl compounds; Fatty Acyls; Organic oxides; Hydrocarbon …	Fatty acids	Glycerolipids	Monoacylglycerols
6160	16.11	536.372		Organic compounds	Lipids and lipid-like molecules	Glycerolipids	Glycosylglycerols	Glycosylglycerols	Organic compounds; Organoheterocyclic compounds; Carbohydrates and carbohydrate conjugates; Lipids and lipid-like molecules; Alcohols and polyols; Glycerolipids; Ethers; Organic acids and derivatives; Carboxylic acids and derivatives; Primary alcohols; Organooxygen compounds; Fatty acid esters; Lineolic acids and derivatives; Glycosylglycerols; Carboxylic acid derivatives; Monocarboxylic acids an…	Fatty acids	Glycerolipids	Glycosylmonoacylglycerols
6158	16.11	473.384		Organic compounds	Lipids and lipid-like molecules	Fatty Acyls	Fatty acid esters	Fatty acid esters	Organic compounds; Lipids and lipid-like molecules; Prenol lipids; Organic acids and derivatives; Carboxylic acids and derivatives; Organooxygen compounds; Fatty acid esters; Organophosphorus compounds; Carboxylic acid derivatives; Carboxylic acid esters; Phenylphosphines and derivatives; Carbonyl compounds; Benzene and substituted derivatives; Benzenoids; Fatty Acyls; Organic oxides; Hydrocarbon…	Fatty acids	Flavonoids	Glycerophosphates
6172	16.12	433.274		Organic compounds	Organic nitrogen compounds	Organonitrogen compounds	Amines	1,2-aminoalcohols	Organic compounds; Alcohols and polyols; Organonitrogen compounds; Primary alcohols; Organooxygen compounds; Monoalkylamines; Secondary alcohols; 1,2-aminoalcohols; Polyols; Amines; Primary amines; Alkanolamines; Hydrocarbon derivatives; Organopnictogen compounds; Organic oxygen compounds; Organic nitrogen compounds; Chemical entities	Fatty acids	Sphingolipids	Sphingoid bases
6166	16.13	261.221		Organic compounds	Organic acids and derivatives	Carboxylic acids and derivatives	Amino acids, peptides, and analogues	Amino acids and derivatives	Organic compounds; Lipids and lipid-like molecules; Amino acids, peptides, and analogues; Organic acids and derivatives; Carboxylic acids and derivatives; Organonitrogen compounds; Organooxygen compounds; Amino acids and derivatives; Monoalkylamines; Amino fatty acids; Carboxylic acid derivatives; Monocarboxylic acids and derivatives; Carbonyl compounds; Amines; Primary amines; Fatty Acyls; Organ…	Fatty acids	Fatty amides	Primary amides
6167	16.13	557.36		Organic compounds	Benzenoids	Benzene and substituted derivatives	NA	Benzene and substituted derivatives	Organic compounds; Lipids and lipid-like molecules; Ketones; Organic acids and derivatives; Carboxylic acids and derivatives; Organooxygen compounds; Monocarboxylic acids and derivatives; Carbonyl compounds; Benzene and substituted derivatives; Benzenoids; Fatty Acyls; Organic oxides; Hydrocarbon derivatives; Organic oxygen compounds; Chemical entities	Fatty acids	Fatty Acids and Conjugates	Pregnane steroids
6225	16.25	509.327		Organic compounds	Organic nitrogen compounds	Organonitrogen compounds	Amines	1,3-aminoalcohols	Organic compounds; Alcohols and polyols; Organonitrogen compounds; Primary alcohols; Organooxygen compounds; Monoalkylamines; Secondary alcohols; 1,3-aminoalcohols; 1,2-aminoalcohols; Polyols; Amines; Primary amines; Alkanolamines; Hydrocarbon derivatives; Organopnictogen compounds; Organic oxygen compounds; Organic nitrogen compounds; Chemical entities	Fatty acids	Sphingolipids	Sphingoid bases
6237	16.27	462.322		Organic compounds	Lipids and lipid-like molecules	Glycerophospholipids	Glycerophosphoethanolamines	Phosphatidylethanolamines	Organic compounds; Organoheterocyclic compounds; Carbohydrates and carbohydrate conjugates; Lipids and lipid-like molecules; Amino acids, peptides, and analogues; Alcohols and polyols; Glycerophospholipids; Organic acids and derivatives; Carboxylic acids and derivatives; Organonitrogen compounds; Organooxygen compounds; Fatty acid esters; Dicarboxylic acids and derivatives; Amino acids and deriva…	Fatty acids	Glycerophospholipids	Glycerophosphoethanolamines
6269	16.3	632.408		Organic compounds	Lipids and lipid-like molecules	Glycerolipids	Glycosylglycerols	Glycosylglycerols	Organic compounds; Organoheterocyclic compounds; Carbohydrates and carbohydrate conjugates; Lipids and lipid-like molecules; Alcohols and polyols; Glycerolipids; Ethers; Organic acids and derivatives; Carboxylic acids and derivatives; Primary alcohols; Organooxygen compounds; Fatty acid esters; Lineolic acids and derivatives; Glycosylglycerols; Carboxylic acid derivatives; Monocarboxylic acids an…	Fatty acids	Glycerolipids	Glycosylmonoacylglycerols
6303	16.4	225.148		Organic compounds	Organic oxygen compounds	Organooxygen compounds	Carbohydrates and carbohydrate conjugates	Hexoses	Organic compounds; Organoheterocyclic compounds; Carbohydrates and carbohydrate conjugates; Lipids and lipid-like molecules; Alcohols and polyols; Ethers; Organonitrogen compounds; Primary alcohols; Organooxygen compounds; Hexoses; Monosaccharides; Acetals; Secondary alcohols; Carbonyl compounds; 1,2-aminoalcohols; Oxanes; Glycosyl compounds; O-glycosyl compounds; Polyols; Amines; Alkanolamines; …	Fatty acids	Sphingolipids	Glycosylmonoacylglycerols
6318	16.41	489.262		Organic compounds	Lipids and lipid-like molecules	Fatty Acyls	Lineolic acids and derivatives	Lineolic acids and derivatives	Organic compounds; Lipids and lipid-like molecules; Alcohols and polyols; Glycerolipids; Organic acids and derivatives; Carboxylic acids and derivatives; Primary alcohols; Organooxygen compounds; Fatty acid esters; Lineolic acids and derivatives; Carboxylic acid derivatives; Monoacylglycerols; Monocarboxylic acids and derivatives; Carboxylic acid esters; 2-monoacylglycerols; Carbonyl compounds; P…	Fatty acids	Glycerolipids	Monoacylglycerols
6319	16.42	507.272		Organic compounds	Lipids and lipid-like molecules	Glycerolipids	Glycosylglycerols	Glycosylglycerols	Organic compounds; Organoheterocyclic compounds; Carbohydrates and carbohydrate conjugates; Lipids and lipid-like molecules; Alcohols and polyols; Glycerolipids; Ethers; Organic acids and derivatives; Carboxylic acids and derivatives; Primary alcohols; Organooxygen compounds; Fatty acid esters; Lineolic acids and derivatives; Glycosylglycerols; Carboxylic acid derivatives; Monocarboxylic acids an…	Fatty acids	Glycerolipids	Glycosylmonoacylglycerols
6325	16.42	293.209		Organic compounds	Lipids and lipid-like molecules	Glycerolipids	Glycosylglycerols	Glycosylglycerols	Organic compounds; Organoheterocyclic compounds; Carbohydrates and carbohydrate conjugates; Lipids and lipid-like molecules; Alcohols and polyols; Glycerolipids; Ethers; Organic acids and derivatives; Carboxylic acids and derivatives; Primary alcohols; Organooxygen compounds; Fatty acid esters; Lineolic acids and derivatives; Glycosylglycerols; Carboxylic acid derivatives; Monocarboxylic acids an…	Fatty acids	Glycerolipids	Glycosylmonoacylglycerols
6320	16.44	629.297		Organic compounds	Lipids and lipid-like molecules	Glycerolipids	Glycosylglycerols	Glycosylglycerols	Organic compounds; Organoheterocyclic compounds; Carbohydrates and carbohydrate conjugates; Lipids and lipid-like molecules; Alcohols and polyols; Glycerolipids; Ethers; Organic acids and derivatives; Carboxylic acids and derivatives; Primary alcohols; Organooxygen compounds; Fatty acid esters; Dicarboxylic acids and derivatives; Glycosylglycerols; Carboxylic acid derivatives; Monocarboxylic acid…	Fatty acids	Glycerolipids	Glycosylmonoacylglycerols
6355	16.5	609.296		Organic compounds	Organic acids and derivatives	Carboxylic acids and derivatives	Amino acids, peptides, and analogues	Amino acids, peptides, and analogues	Organic compounds; Lipids and lipid-like molecules; Amino acids, peptides, and analogues; Alcohols and polyols; Organic acids and derivatives; Carboxylic acids and derivatives; Organonitrogen compounds; Primary alcohols; Organooxygen compounds; Fatty amides; Monoalkylamines; Carboxylic acid derivatives; N-acylethanolamines; Carbonyl compounds; 1,2-aminoalcohols; Amines; Primary amines; Alkanolami…	Fatty acids	Fatty amides	N-acyl ethanolamines (endocannabinoids)
6359	16.5	632.409		Organic compounds	Lipids and lipid-like molecules	Fatty Acyls	Eicosanoids	Eicosanoids	Organic compounds; Organoheterocyclic compounds; Lipids and lipid-like molecules; Alcohols and polyols; Ethers; Fatty acids and conjugates; Organic acids and derivatives; Carboxylic acids and derivatives; Organooxygen compounds; Unsaturated fatty acids; Hydroxy fatty acids; Eicosanoids; Monocarboxylic acids and derivatives; Carboxylic acids; Cyclic alcohols and derivatives; Monosaccharides; Secon…	Fatty acids	Eicosanoids	Prostaglandins
6360	16.51	634.412		Organic compounds	Lipids and lipid-like molecules	Fatty Acyls	Eicosanoids	Prostaglandins and related compounds	Organic compounds; Lipids and lipid-like molecules; Alcohols and polyols; Fatty acids and conjugates; Organic acids and derivatives; Carboxylic acids and derivatives; Primary alcohols; Organooxygen compounds; Hydroxy fatty acids; Eicosanoids; Prostaglandins and related compounds; Monocarboxylic acids and derivatives; Carboxylic acids; Cyclic alcohols and derivatives; Secondary alcohols; Carbonyl …	Fatty acids	Eicosanoids	Prostaglandins
6383	16.53	183.116		Organic compounds	Lipids and lipid-like molecules	Fatty Acyls	Fatty acyl glycosides	Fatty acyl glycosides of mono- and disaccharides	Organic compounds; Organoheterocyclic compounds; Carbohydrates and carbohydrate conjugates; Lipids and lipid-like molecules; Alcohols and polyols; Ethers; Organonitrogen compounds; Primary alcohols; Organooxygen compounds; Hexoses; Monosaccharides; Acetals; Secondary alcohols; Fatty acyl glycosides; Carbonyl compounds; 1,2-aminoalcohols; Oxanes; Glycosyl compounds; O-glycosyl compounds; Dialkylam…	Fatty acids	Sphingolipids	Neutral glycosphingolipids
6437	16.65	695.271		Organic compounds	Lipids and lipid-like molecules	Glycerolipids	Glycosylglycerols	Glycosyldiacylglycerols	Organic compounds; Organoheterocyclic compounds; Carbohydrates and carbohydrate conjugates; Lipids and lipid-like molecules; Alcohols and polyols; Glycerolipids; Ethers; Organic acids and derivatives; Carboxylic acids and derivatives; Primary alcohols; Organooxygen compounds; Fatty acid esters; Glycosylglycerols; Carboxylic acid derivatives; Carboxylic acid esters; Disaccharides; Acetals; Seconda…	Fatty acids	Glycerolipids	Glycosyldiacylglycerols
6436	16.65	637.266		Organic compounds	Lipids and lipid-like molecules	Fatty Acyls	Lineolic acids and derivatives	Lineolic acids and derivatives	Organic compounds; Lipids and lipid-like molecules; Alcohols and polyols; Glycerolipids; Organic acids and derivatives; Carboxylic acids and derivatives; Primary alcohols; Organooxygen compounds; Fatty acid esters; Lineolic acids and derivatives; Carboxylic acid derivatives; Monoacylglycerols; Monocarboxylic acids and derivatives; Carboxylic acid esters; 2-monoacylglycerols; Secondary alcohols; C…	Fatty acids	Glycerolipids	Monoacylglycerols
6442	16.69	547.42		Organic compounds	Lipids and lipid-like molecules	Glycerolipids	Glycosylglycerols	Glycosylglycerols	Organic compounds; Organoheterocyclic compounds; Carbohydrates and carbohydrate conjugates; Lipids and lipid-like molecules; Alcohols and polyols; Glycerolipids; Ethers; Organic acids and derivatives; Carboxylic acids and derivatives; Primary alcohols; Organooxygen compounds; Fatty acid esters; Glycosylglycerols; Carboxylic acid derivatives; Monocarboxylic acids and derivatives; Carboxylic acid e…	Fatty acids	Glycerolipids	Glycosylmonoacylglycerols
6466	16.75	373.223		Organic compounds	Lipids and lipid-like molecules	Glycerolipids	Monoradylglycerols	1-monoacylglycerols	Organic compounds; Lipids and lipid-like molecules; Alcohols and polyols; Glycerolipids; Organic acids and derivatives; Carboxylic acids and derivatives; Primary alcohols; Organooxygen compounds; Fatty acid esters; Carboxylic acid derivatives; Monoacylglycerols; Monocarboxylic acids and derivatives; Carboxylic acid esters; 1-monoacylglycerols; Secondary alcohols; Carbonyl compounds; Polyols; 1,2-…	Fatty acids	Glycerolipids	Monoacylglycerols
6472	16.75	607.29		Organic compounds	Lipids and lipid-like molecules	Fatty Acyls	Lineolic acids and derivatives	Lineolic acids and derivatives	Organic compounds; Lipids and lipid-like molecules; Organic acids and derivatives; Carboxylic acids and derivatives; Organooxygen compounds; Fatty acid esters; Lineolic acids and derivatives; Carboxylic acid derivatives; Monocarboxylic acids and derivatives; Carboxylic acid esters; Carbonyl compounds; Fatty Acyls; Organic oxides; Hydrocarbon derivatives; Organic oxygen compounds; Chemical entities	Fatty acids	Eicosanoids	Prostaglandins
6512	16.81	557.382		Organic compounds	Lipids and lipid-like molecules	Glycerophospholipids	Glycerophosphocholines	1-acyl-sn-glycero-3-phosphocholines	Organic compounds; Lipids and lipid-like molecules; Alcohols and polyols; Glycerophospholipids; Organic acids and derivatives; Carboxylic acids and derivatives; Organonitrogen compounds; Organooxygen compounds; Fatty acid esters; Organic phosphoric acids and derivatives; Phosphate esters; Quaternary ammonium salts; Cholines; Carboxylic acid derivatives; Monocarboxylic acids and derivatives; Carbo…	Fatty acids	Glycerophospholipids	Glycerophosphocholines
6481	16.81	299.2		Organic compounds	Lipids and lipid-like molecules	Glycerolipids	Glycosylglycerols	Glycosylglycerols	Organic compounds; Organoheterocyclic compounds; Organosulfur compounds; Carbohydrates and carbohydrate conjugates; Lipids and lipid-like molecules; Alcohols and polyols; Glycerolipids; Ethers; Organic acids and derivatives; Carboxylic acids and derivatives; Organosulfonic acids and derivatives; Organooxygen compounds; Fatty acid esters; Glycosylglycerols; Carboxylic acid derivatives; Monocarboxy…	Fatty acids	Glycerolipids	Glycosylmonoacylglycerols
6552	16.82	778.54		Organic compounds	Lipids and lipid-like molecules	Glycerolipids	Glycosylglycerols	Glycosylglycerols	Organic compounds; Carbohydrates and carbohydrate conjugates; Alcohols and polyols; Glycerolipids; Ethers; Organic acids and derivatives; Carboxylic acids and derivatives; Organooxygen compounds; Organic sulfuric acids and derivatives; Glycosylglycerols; Carboxylic acid derivatives; Sulfuric acid monoesters; Carboxylic acid esters; Hexoses; Monosaccharides; Acetals; Secondary alcohols; Oxanes; Gl…	Fatty acids	Glycerolipids	Glycosylmonoacylglycerols
6556	16.83	550.388		Organic compounds	Lipids and lipid-like molecules	Glycerolipids	Monoradylglycerols	Monoalkylglycerols	Organic compounds; Organoheterocyclic compounds; Lipids and lipid-like molecules; Alcohols and polyols; Glycerolipids; Ethers; Organic acids and derivatives; Carboxylic acids and derivatives; Primary alcohols; Organooxygen compounds; Fatty acid esters; Carboxylic acid derivatives; Carboxylic acid esters; Secondary alcohols; Carbonyl compounds; Polyols; 1,2-diols; Monoalkylglycerols; Monoradylglyc…	Fatty acids	Fatty esters	Monoacylglycerols
6553	16.84	723.303		Organic compounds	Lipids and lipid-like molecules	Glycerophospholipids	NA	Glycerophospholipids	Organic compounds; Lipids and lipid-like molecules; Alcohols and polyols; Glycerophospholipids; Organic acids and derivatives; Carboxylic acids and derivatives; Organooxygen compounds; Fatty acid esters; Organic phosphoric acids and derivatives; Phosphate esters; Carboxylic acid derivatives; Monocarboxylic acids and derivatives; Carboxylic acid esters; Secondary alcohols; Carbonyl compounds; Alky…	Fatty acids	Glycerophospholipids	Glycerophosphoethanolamines
6558	16.84	757.554		Organic compounds	Lipids and lipid-like molecules	Glycerolipids	Monoradylglycerols	Monoacylglycerols	Organic compounds; Lipids and lipid-like molecules; Organic acids and derivatives; Carboxylic acids and derivatives; Organooxygen compounds; Carboxylic acid derivatives; Monoacylglycerols; Monocarboxylic acids and derivatives; Carboxylic acid esters; Secondary alcohols; Carbonyl compounds; Monoradylglycerols; Fatty Acyls; Organic oxides; Hydrocarbon derivatives; Organic oxygen compounds; Chemical…	Fatty acids	Glycerolipids	Monoacylglycerols
6572	16.87	623.287		Organic compounds	Lipids and lipid-like molecules	Glycerolipids	Glycosylglycerols	Glycosylglycerols	Organic compounds; Organoheterocyclic compounds; Carbohydrates and carbohydrate conjugates; Lipids and lipid-like molecules; Alcohols and polyols; Glycerolipids; Ethers; Organic acids and derivatives; Carboxylic acids and derivatives; Primary alcohols; Organooxygen compounds; Fatty acid esters; Glycosylglycerols; Carboxylic acid derivatives; Monocarboxylic acids and derivatives; Carboxylic acid e…	Fatty acids	Glycerolipids	Glycosylmonoacylglycerols
6573	16.88	673.453		Organic compounds	Lipids and lipid-like molecules	Glycerolipids	Monoradylglycerols	1-monoacylglycerols	Organic compounds; Lipids and lipid-like molecules; Alcohols and polyols; Glycerolipids; Organic acids and derivatives; Carboxylic acids and derivatives; Primary alcohols; Organooxygen compounds; Fatty acid esters; Carboxylic acid derivatives; Monoacylglycerols; Monocarboxylic acids and derivatives; Carboxylic acid esters; 1-monoacylglycerols; Secondary alcohols; Carbonyl compounds; Monoradylglyc…	Fatty acids	Glycerolipids	Monoacylglycerols
6602	16.93	453.342		Organic compounds	Lipids and lipid-like molecules	Glycerolipids	Glycosylglycerols	Glycosylglycerols	Organic compounds; Organoheterocyclic compounds; Carbohydrates and carbohydrate conjugates; Lipids and lipid-like molecules; Alcohols and polyols; Glycerolipids; Ethers; Organic acids and derivatives; Carboxylic acids and derivatives; Primary alcohols; Organooxygen compounds; Fatty acid esters; Lineolic acids and derivatives; Glycosylglycerols; Carboxylic acid derivatives; Monocarboxylic acids an…	Fatty acids	Glycerolipids	Glycosylmonoacylglycerols
6603	16.93	452.338		Organic compounds	Lipids and lipid-like molecules	Glycerolipids	Glycosylglycerols	Glycosylglycerols	Organic compounds; Organoheterocyclic compounds; Carbohydrates and carbohydrate conjugates; Lipids and lipid-like molecules; Alcohols and polyols; Glycerolipids; Ethers; Organic acids and derivatives; Carboxylic acids and derivatives; Primary alcohols; Organooxygen compounds; Fatty acid esters; Lineolic acids and derivatives; Glycosylglycerols; Carboxylic acid derivatives; Monocarboxylic acids an…	Fatty acids	Glycerolipids	Glycosylmonoacylglycerols
6607	16.95	336.29		Organic compounds	Lipids and lipid-like molecules	Glycerolipids	Glycosylglycerols	Glycosylglycerols	Organic compounds; Organoheterocyclic compounds; Carbohydrates and carbohydrate conjugates; Lipids and lipid-like molecules; Alcohols and polyols; Glycerolipids; Ethers; Organic acids and derivatives; Carboxylic acids and derivatives; Primary alcohols; Organooxygen compounds; Fatty acid esters; Lineolic acids and derivatives; Glycosylglycerols; Carboxylic acid derivatives; Monocarboxylic acids an…	Fatty acids	Glycerolipids	Glycosylmonoacylglycerols
6638	17.03	643.312		Organic compounds	Lipids and lipid-like molecules	Glycerophospholipids	Glycerophosphoinositols	1-acyl-sn-glycerol-3-phosphoinositols	Organic compounds; Lipids and lipid-like molecules; Alcohols and polyols; Glycerophospholipids; Organic acids and derivatives; Carboxylic acids and derivatives; Organooxygen compounds; Fatty acid esters; Organic phosphoric acids and derivatives; Phosphate esters; Carboxylic acid derivatives; Monocarboxylic acids and derivatives; Carboxylic acid esters; Cyclic alcohols and derivatives; Lysophospha…	Fatty acids	Glycerophospholipids	Glycerophosphoinositols
6647	17.03	582.408		Organic compounds	Organic oxygen compounds	Organooxygen compounds	Carbohydrates and carbohydrate conjugates	Hexoses	Organic compounds; Organoheterocyclic compounds; Carbohydrates and carbohydrate conjugates; Lipids and lipid-like molecules; Alcohols and polyols; Ethers; Prenol lipids; Carboxylic acids and derivatives; Primary alcohols; Organooxygen compounds; Monocarboxylic acids and derivatives; Hexoses; Monosaccharides; Acetals; Secondary alcohols; Carbonyl compounds; Oxanes; Glycosyl compounds; O-glycosyl c…	Fatty acids	Diterpenoids	Labdane diterpenoids
6664	17.06	378.3		Organic compounds	Organic acids and derivatives	Carboxylic acids and derivatives	Amino acids, peptides, and analogues	Amino acids and derivatives	Organic compounds; Lipids and lipid-like molecules; Amino acids, peptides, and analogues; Alcohols and polyols; Glycerophospholipids; Organic acids and derivatives; Carboxylic acids and derivatives; Organonitrogen compounds; Primary alcohols; Organooxygen compounds; Fatty acid esters; Amino acids and derivatives; Organic phosphoric acids and derivatives; Phosphate esters; Monoalkylamines; Carboxy…	Fatty acids	Glycerophospholipids	Glycerophosphoethanolamines
6669	17.08	669.293		Organic compounds	Lipids and lipid-like molecules	Fatty Acyls	Fatty amides	Fatty amides	Organic compounds; Lipids and lipid-like molecules; Alcohols and polyols; Organic acids and derivatives; Carboxylic acids and derivatives; Organonitrogen compounds; Primary alcohols; Organooxygen compounds; Fatty amides; Monoalkylamines; Carboxylic acid amides; Carboxylic acid derivatives; Carbonyl compounds; Amines; Primary amines; Fatty Acyls; Organic oxides; Hydrocarbon derivatives; Organopnic…	Fatty acids	Fatty amides	N-acyl amines
6700	17.14	631.433		Organic compounds	Organoheterocyclic compounds	Azoles	NA	Azoles	Organic compounds; Organoheterocyclic compounds; Organic acids and derivatives; Carboxylic acids and derivatives; Organonitrogen compounds; Organooxygen compounds; Azoles; Carboxylic acid derivatives; Carbonyl compounds; Organic oxides; Azacyclic compounds; Heteroaromatic compounds; Hydrocarbon derivatives; Organopnictogen compounds; Organic oxygen compounds; Organic nitrogen compounds; Chemical …	Fatty acids	Fatty amides	N-acyl amines
6690	17.15	659.308		Organic compounds	Lipids and lipid-like molecules	Fatty Acyls	Lineolic acids and derivatives	Lineolic acids and derivatives	Organic compounds; Lipids and lipid-like molecules; Ketones; Ethers; Fatty acids and conjugates; Organic acids and derivatives; Carboxylic acids and derivatives; Acryloyl compounds; Organooxygen compounds; Unsaturated fatty acids; Lineolic acids and derivatives; Monocarboxylic acids and derivatives; Carboxylic acids; Enones; Carbonyl compounds; Long-chain fatty acids; Alpha,beta-unsaturated carbo…	Fatty acids	Octadecanoids	Other Octadecanoids
6718	17.15	616.442		Organic compounds	Lipids and lipid-like molecules	Fatty Acyls	Lineolic acids and derivatives	Lineolic acids and derivatives	Organic compounds; Lipids and lipid-like molecules; Alcohols and polyols; Glycerolipids; Organic acids and derivatives; Carboxylic acids and derivatives; Primary alcohols; Organooxygen compounds; Fatty acid esters; Lineolic acids and derivatives; Carboxylic acid derivatives; Monoacylglycerols; Monocarboxylic acids and derivatives; Carboxylic acid esters; 1-monoacylglycerols; Secondary alcohols; C…	Fatty acids	Glycerolipids	Monoacylglycerols
6714	17.17	495.348		Organic compounds	Lipids and lipid-like molecules	Glycerolipids	Glycosylglycerols	Glycosylglycerols	Organic compounds; Organoheterocyclic compounds; Carbohydrates and carbohydrate conjugates; Lipids and lipid-like molecules; Alcohols and polyols; Glycerolipids; Ethers; Organic acids and derivatives; Carboxylic acids and derivatives; Primary alcohols; Organooxygen compounds; Fatty acid esters; Lineolic acids and derivatives; Glycosylglycerols; Carboxylic acid derivatives; Carboxylic acid esters;…	Fatty acids	Glycerolipids	Glycosylmonoacylglycerols
6726	17.19	549.412		Organic compounds	Lipids and lipid-like molecules	Glycerolipids	Glycosylglycerols	Glycosyldiacylglycerols	Organic compounds; Organoheterocyclic compounds; Carbohydrates and carbohydrate conjugates; Lipids and lipid-like molecules; Alcohols and polyols; Glycerolipids; Ethers; Organic acids and derivatives; Carboxylic acids and derivatives; Organonitrogen compounds; Primary alcohols; Organooxygen compounds; Fatty acid esters; Dicarboxylic acids and derivatives; Glycosylglycerols; Carboxylic acid deriva…	Fatty acids	Glycerolipids	Glycosyldiacylglycerols
6725	17.19	387.31		Organic compounds	Lipids and lipid-like molecules	Glycerolipids	Triradylcglycerols	Triacylglycerols	Organic compounds; Lipids and lipid-like molecules; Amino acids, peptides, and analogues; Alpha amino acids and derivatives; Glycerolipids; Organic acids and derivatives; Carboxylic acids and derivatives; Organonitrogen compounds; Organooxygen compounds; Fatty acid esters; Amino acids and derivatives; Carboxylic acid derivatives; Triacylglycerols; Carboxylic acid esters; Carbonyl compounds; Dialk…	Fatty acids	Glycerolipids	Triacylglycerols
6747	17.21	171.117		Organic compounds	Lipids and lipid-like molecules	Glycerolipids	Glycosylglycerols	Glycosylglycerols	Organic compounds; Organoheterocyclic compounds; Organosulfur compounds; Carbohydrates and carbohydrate conjugates; Lipids and lipid-like molecules; Alcohols and polyols; Glycerolipids; Ethers; Organic acids and derivatives; Carboxylic acids and derivatives; Organosulfonic acids and derivatives; Organooxygen compounds; Fatty acid esters; Glycosylglycerols; Carboxylic acid derivatives; Monocarboxy…	Fatty acids	Glycerolipids	Glycosylmonoacylglycerols
6758	17.24	657.256		Organic compounds	Lipids and lipid-like molecules	Fatty Acyls	Eicosanoids	Eicosanoids	Organic compounds; Organoheterocyclic compounds; Lipids and lipid-like molecules; Alcohols and polyols; Organic acids and derivatives; Carboxylic acids and derivatives; Organooxygen compounds; Fatty acid esters; Eicosanoids; Carboxylic acid derivatives; Monocarboxylic acids and derivatives; Carboxylic acid esters; Secondary alcohols; Carbonyl compounds; Fatty Acyls; Organic oxides; Oxacyclic comp…	Fatty acids	Eicosanoids	Monoacylglycerols
6760	17.26	599.41		Organic compounds	Lipids and lipid-like molecules	Glycerolipids	Monoradylglycerols	1-monoacylglycerols	Organic compounds; Lipids and lipid-like molecules; Alcohols and polyols; Glycerolipids; Organic acids and derivatives; Carboxylic acids and derivatives; Primary alcohols; Organooxygen compounds; Fatty acid esters; Carboxylic acid derivatives; Monoacylglycerols; Monocarboxylic acids and derivatives; Carboxylic acid esters; 1-monoacylglycerols; Secondary alcohols; Carbonyl compounds; Polyols; 1,2-…	Fatty acids	Glycerolipids	Monoacylglycerols
6762	17.26	573.414		Organic compounds	Lipids and lipid-like molecules	Fatty Acyls	Lineolic acids and derivatives	Lineolic acids and derivatives	Organic compounds; Lipids and lipid-like molecules; Alcohols and polyols; Glycerolipids; Organic acids and derivatives; Carboxylic acids and derivatives; Primary alcohols; Organooxygen compounds; Fatty acid esters; Lineolic acids and derivatives; Carboxylic acid derivatives; Monoacylglycerols; Monocarboxylic acids and derivatives; Carboxylic acid esters; 1-monoacylglycerols; 2-monoacylglycerols; …	Fatty acids	Glycerolipids	Monoacylglycerols
6764	17.27	757.54		Organic compounds	Organic acids and derivatives	Carboxylic acids and derivatives	Amino acids, peptides, and analogues	Amino acids and derivatives	Organic compounds; Lipids and lipid-like molecules; Amino acids, peptides, and analogues; Alcohols and polyols; Glycerophospholipids; Organic acids and derivatives; Carboxylic acids and derivatives; Organonitrogen compounds; Organooxygen compounds; Fatty acid esters; Amino acids and derivatives; Organic phosphoric acids and derivatives; Phosphate esters; Monoalkylamines; Carboxylic acid derivativ…	Fatty acids	Glycerophospholipids	Glycerophosphoethanolamines
6763	17.27	350.306		Organic compounds	Lipids and lipid-like molecules	Glycerolipids	Glycosylglycerols	Glycosylglycerols	Organic compounds; Organoheterocyclic compounds; Carbohydrates and carbohydrate conjugates; Lipids and lipid-like molecules; Alcohols and polyols; Glycerolipids; Ethers; Organic acids and derivatives; Carboxylic acids and derivatives; Primary alcohols; Organooxygen compounds; Fatty acid esters; Lineolic acids and derivatives; Glycosylglycerols; Carboxylic acid derivatives; Monocarboxylic acids an…	Fatty acids	Glycerolipids	Glycosylmonoacylglycerols
6779	17.3	667.313		Organic compounds	Lipids and lipid-like molecules	Glycerolipids	Glycosylglycerols	Glycosylglycerols	Organic compounds; Organoheterocyclic compounds; Carbohydrates and carbohydrate conjugates; Lipids and lipid-like molecules; Amino acids, peptides, and analogues; Alcohols and polyols; Glycerolipids; Ethers; Organic acids and derivatives; Carboxylic acids and derivatives; Organonitrogen compounds; Primary alcohols; Organooxygen compounds; Fatty acid esters; Amino acids and derivatives; Monoalkyla…	Fatty acids	Glycerolipids	Glycosylmonoacylglycerols
1763	17.4	412.118		Organic compounds	Organic oxygen compounds	Organooxygen compounds	Carbohydrates and carbohydrate conjugates	O-glycosyl compounds	Organic compounds; Organoheterocyclic compounds; Carbohydrates and carbohydrate conjugates; Alcohols and polyols; Ethers; Organic acids and derivatives; Carboxylic acids and derivatives; Organonitrogen compounds; Organooxygen compounds; Monosaccharides; Acetals; Secondary alcohols; Carbonyl compounds; 1,2-aminoalcohols; Oxanes; Glycosyl compounds; O-glycosyl compounds; Polyols; Amines; Primary am…	Fatty acids	Sphingolipids	Erythromycins
6838	17.47	641.262		Organic compounds	Lipids and lipid-like molecules	Glycerophospholipids	Glycerophosphoinositols	1-acyl-sn-glycerol-3-phosphoinositols	Organic compounds; Lipids and lipid-like molecules; Alcohols and polyols; Glycerophospholipids; Organic acids and derivatives; Carboxylic acids and derivatives; Organooxygen compounds; Fatty acid esters; Organic phosphoric acids and derivatives; Phosphate esters; Carboxylic acid derivatives; Monocarboxylic acids and derivatives; Carboxylic acid esters; Cyclic alcohols and derivatives; Lysophospha…	Fatty acids	Glycerophospholipids	Glycerophosphoinositols
6858	17.51	444.352		Organic compounds	Lipids and lipid-like molecules	Glycerolipids	Glycosylglycerols	Glycosylglycerols	Organic compounds; Organoheterocyclic compounds; Carbohydrates and carbohydrate conjugates; Lipids and lipid-like molecules; Alcohols and polyols; Glycerolipids; Ethers; Organic acids and derivatives; Carboxylic acids and derivatives; Primary alcohols; Organooxygen compounds; Fatty acid esters; Glycosylglycerols; Carboxylic acid derivatives; Monocarboxylic acids and derivatives; Carboxylic acid e…	Fatty acids	Glycerolipids	Glycosylmonoacylglycerols
6859	17.55	565.422		Organic compounds	Lipids and lipid-like molecules	Fatty Acyls	Fatty acyl glycosides	Sophorolipids	Organic compounds; Organoheterocyclic compounds; Carbohydrates and carbohydrate conjugates; Lipids and lipid-like molecules; Alcohols and polyols; Ethers; Organic acids and derivatives; Carboxylic acids and derivatives; Primary alcohols; Organooxygen compounds; Fatty acid esters; Monocarboxylic acids and derivatives; Acetals; Secondary alcohols; Fatty acyl glycosides; Carbonyl compounds; Oxanes; …	Fatty acids	Glycerolipids	Glycosylmonoacylglycerols
6876	17.56	607.291		Organic compounds	Lipids and lipid-like molecules	Fatty Acyls	Lineolic acids and derivatives	Lineolic acids and derivatives	Organic compounds; Lipids and lipid-like molecules; Alcohols and polyols; Glycerolipids; Organic acids and derivatives; Carboxylic acids and derivatives; Primary alcohols; Organooxygen compounds; Fatty acid esters; Lineolic acids and derivatives; Carboxylic acid derivatives; Monoacylglycerols; Monocarboxylic acids and derivatives; Carboxylic acid esters; 1-monoacylglycerols; 2-monoacylglycerols; …	Fatty acids	Glycerolipids	Monoacylglycerols
6888	17.6	435.251		Organic compounds	Lipids and lipid-like molecules	Glycerolipids	Glycosylglycerols	Glycosylglycerols	Organic compounds; Organoheterocyclic compounds; Carbohydrates and carbohydrate conjugates; Lipids and lipid-like molecules; Amino acids, peptides, and analogues; Alcohols and polyols; Glycerolipids; Ethers; Organic acids and derivatives; Carboxylic acids and derivatives; Organonitrogen compounds; Primary alcohols; Organooxygen compounds; Fatty acid esters; Amino acids and derivatives; Monoalkyla…	Fatty acids	Glycerolipids	Glycosylmonoacylglycerols
6905	17.65	495.347		Organic compounds	Lipids and lipid-like molecules	Glycerolipids	Glycosylglycerols	Glycosylglycerols	Organic compounds; Organoheterocyclic compounds; Organosulfur compounds; Carbohydrates and carbohydrate conjugates; Lipids and lipid-like molecules; Alcohols and polyols; Glycerolipids; Ethers; Organic acids and derivatives; Carboxylic acids and derivatives; Organosulfonic acids and derivatives; Organooxygen compounds; Fatty acid esters; Glycosylglycerols; Carboxylic acid derivatives; Monocarboxy…	Fatty acids	Glycerolipids	Glycosylmonoacylglycerols
6913	17.67	385.308		Organic compounds	Lipids and lipid-like molecules	Fatty Acyls	Eicosanoids	Prostaglandins and related compounds	Organic compounds; Lipids and lipid-like molecules; Alcohols and polyols; Glycerolipids; Organic acids and derivatives; Carboxylic acids and derivatives; Primary alcohols; Organooxygen compounds; Fatty acid esters; Eicosanoids; Prostaglandins and related compounds; Carboxylic acid derivatives; Monoacylglycerols; Monocarboxylic acids and derivatives; Carboxylic acid esters; Cyclic alcohols and der…	Fatty acids	Eicosanoids	Monoacylglycerols
6908	17.68	239.236		Organic compounds	Lipids and lipid-like molecules	Fatty Acyls	Fatty acyl glycosides	Sophorolipids	Organic compounds; Organoheterocyclic compounds; Carbohydrates and carbohydrate conjugates; Lipids and lipid-like molecules; Alcohols and polyols; Ethers; Primary alcohols; Organooxygen compounds; Cyclic alcohols and derivatives; Monosaccharides; Acetals; Secondary alcohols; Oxanes; Terpene glycosides; Glycosyl compounds; Sophorolipids; O-glycosyl compounds; Polyols; Fatty Acyls; Oxacyclic compou…	Fatty acids	Diterpenoids	Labdane diterpenoids
6923	17.69	601.265		Organic compounds	Organic acids and derivatives	Carboxylic acids and derivatives	Amino acids, peptides, and analogues	Amino acids	Organic compounds; Lipids and lipid-like molecules; Amino acids, peptides, and analogues; Alcohols and polyols; Fatty acids and conjugates; Organic acids and derivatives; Carboxylic acids and derivatives; Organonitrogen compounds; Organooxygen compounds; Hydroxy fatty acids; Amino acids and derivatives; Monoalkylamines; Hydroxy acids and derivatives; Amino fatty acids; Monocarboxylic acids and de…	Fatty acids	Sphingolipids	Sphingoid bases
6954	17.76	655.312		Organic compounds	Lipids and lipid-like molecules	Fatty Acyls	Fatty amides	Fatty amides	Organic compounds; Organoheterocyclic compounds; Organosulfur compounds; Epoxides; Organic acids and derivatives; Carboxylic acids and derivatives; Organosulfonic acids and derivatives; Organonitrogen compounds; Organooxygen compounds; Fatty amides; Carboxylic acid amides; Carboxylic acid derivatives; Sulfonyls; Organosulfonic acids; Secondary carboxylic acid amides; Carbonyl compounds; Alkanesul…	Fatty acids	Fatty amides	N-acyl amines
6971	17.79	133.101		Organic compounds	Lipids and lipid-like molecules	Glycerolipids	Glycosylglycerols	Glycosylglycerols	Organic compounds; Organoheterocyclic compounds; Carbohydrates and carbohydrate conjugates; Lipids and lipid-like molecules; Alcohols and polyols; Glycerolipids; Ethers; Organic acids and derivatives; Carboxylic acids and derivatives; Primary alcohols; Organooxygen compounds; Fatty acid esters; Glycosylglycerols; Carboxylic acid derivatives; Carboxylic acid esters; Hexoses; Monosaccharides; Aceta…	Fatty acids	Glycerolipids	Glycosylmonoacylglycerols
6972	17.79	121.101		Organic compounds	Lipids and lipid-like molecules	Glycerolipids	Monoradylglycerols	Monoacylglycerols	Organic compounds; Lipids and lipid-like molecules; Alcohols and polyols; Glycerolipids; Organic acids and derivatives; Carboxylic acids and derivatives; Primary alcohols; Organooxygen compounds; Fatty acid esters; Carboxylic acid derivatives; Monoacylglycerols; Monocarboxylic acids and derivatives; Carboxylic acid esters; Carbonyl compounds; Polyols; 1,2-diols; Monoradylglycerols; Fatty Acyls; O…	Fatty acids	Glycerolipids	Monoacylglycerols
6959	17.79	163.148		Organic compounds	Lipids and lipid-like molecules	Fatty Acyls	Fatty amides	Fatty amides	Organic compounds; Lipids and lipid-like molecules; Organic acids and derivatives; Carboxylic acids and derivatives; Organonitrogen compounds; Organooxygen compounds; Fatty amides; Monoalkylamines; Carboxylic acid amides; Carboxylic acid derivatives; Secondary carboxylic acid amides; Carbonyl compounds; Amines; Organic oxides; Hydrocarbon derivatives; Organopnictogen compounds; Organic oxygen com…	Fatty acids	Fatty amides	N-acyl ethanolamines (endocannabinoids)
6987	17.81	431.327		Organic compounds	Organic oxygen compounds	Organooxygen compounds	Ethers	Polyethylene glycols	Organic compounds; Alcohols and polyols; Ethers; Primary alcohols; Organooxygen compounds; Dialkyl ethers; Polyethylene glycols; Hydrocarbon derivatives; Organic oxygen compounds; Chemical entities	Fatty acids	Glycerolipids	Triacylglycerols
7015	17.92	685.287		Organic compounds	Lipids and lipid-like molecules	Fatty Acyls	Lineolic acids and derivatives	Lineolic acids and derivatives	Organic compounds; Lipids and lipid-like molecules; Fatty acids and conjugates; Organic acids and derivatives; Carboxylic acids and derivatives; Organooxygen compounds; Straight chain fatty acids; Unsaturated fatty acids; Lineolic acids and derivatives; Monocarboxylic acids and derivatives; Carboxylic acids; Carbonyl compounds; Long-chain fatty acids; Fatty Acyls; Organic oxides; Hydrocarbon deri…	Fatty acids	Fatty Acids and Conjugates	Unsaturated fatty acids
7032	17.97	227.178		Organic compounds	Lipids and lipid-like molecules	Glycerolipids	Monoradylglycerols	1-monoacylglycerols	Organic compounds; Lipids and lipid-like molecules; Alcohols and polyols; Glycerolipids; Organic acids and derivatives; Carboxylic acids and derivatives; Primary alcohols; Organooxygen compounds; Fatty acid esters; Carboxylic acid derivatives; Monoacylglycerols; Monocarboxylic acids and derivatives; Carboxylic acid esters; 1-monoacylglycerols; Secondary alcohols; Carbonyl compounds; Polyols; 1,2-…	Fatty acids	Glycerolipids	Monoacylglycerols
7034	17.99	625.266		Organic compounds	Lipids and lipid-like molecules	Fatty Acyls	Fatty acyl glycosides	Alkyl glycosides	Organic compounds; Organoheterocyclic compounds; Carbohydrates and carbohydrate conjugates; Lipids and lipid-like molecules; Alcohols and polyols; Ethers; Carboxylic acids and derivatives; Primary alcohols; Organooxygen compounds; Branched fatty acids; Hydroxy fatty acids; Hydroxy acids and derivatives; Carboxylic acid derivatives; Carboxylic acids; Carboxylic acid esters; Monosaccharides; Acetal…	Fatty acids	Fatty acyl glycosides	Fatty acyl glycosides of mono- and disaccharides
7033	17.99	657.292		Organic compounds	Lipids and lipid-like molecules	Saccharolipids	NA	Saccharolipids	Organic compounds; Organoheterocyclic compounds; Carbohydrates and carbohydrate conjugates; Lipids and lipid-like molecules; Alcohols and polyols; Ethers; Organic acids and derivatives; Carboxylic acids and derivatives; Primary alcohols; Organooxygen compounds; Fatty acid esters; Carboxylic acid derivatives; Carboxylic acid esters; Disaccharides; Acetals; Secondary alcohols; Fatty acyl glycosides…	Fatty acids	Fatty acyl glycosides	Fatty acyl glycosides of mono- and disaccharides
7031	18	594.107		Organic compounds	Lipids and lipid-like molecules	Fatty Acyls	Lineolic acids and derivatives	Lineolic acids and derivatives	Organic compounds; Lipids and lipid-like molecules; Alcohols and polyols; Glycerolipids; Organic acids and derivatives; Carboxylic acids and derivatives; Primary alcohols; Organooxygen compounds; Fatty acid esters; Dicarboxylic acids and derivatives; Lineolic acids and derivatives; Carboxylic acid derivatives; Diacylglycerols; Carboxylic acid esters; 1,2-diacylglycerols; Carbonyl compounds; Dirad…	Fatty acids	Glycerolipids	Diacylglycerols
4189	4.31	325.112		NA	NA	NA	NA	NA	NA	NA	NA	NA
2445	0.92	175.12		NA	NA	NA	NA	NA	NA	NA	NA	NA
2636	0.96	175.119		NA	NA	NA	NA	NA	NA	NA	NA	NA
2985	1.02	247.042		NA	NA	NA	NA	NA	NA	NA	NA	NA
3162	1.09	247.042		NA	NA	NA	NA	NA	NA	NA	NA	NA
3075	1.05	147.073		NA	NA	NA	NA	NA	NA	NA	NA	NA
2142	0.92	130.087		NA	NA	NA	NA	NA	NA	NA	NA	NA
3558	3.52	195.065		NA	NA	NA	NA	NA	NA	NA	NA	NA
3664	3.68	195.065		NA	NA	NA	NA	NA	NA	NA	NA	NA
1	0.78	309.987		NA	NA	NA	NA	NA	NA	NA	NA	NA
2	0.78	309.987		NA	NA	NA	NA	NA	NA	NA	NA	NA
1817	0.78	261.008		NA	NA	NA	NA	NA	NA	NA	NA	NA
3	0.79	415.869		NA	NA	NA	NA	NA	NA	NA	NA	NA
1818	0.79	413.871		NA	NA	NA	NA	NA	NA	NA	NA	NA
1819	0.79	263.009		NA	NA	NA	NA	NA	NA	NA	NA	NA
1820	0.79	414.873		NA	NA	NA	NA	NA	NA	NA	NA	NA
4	0.81	308.218		NA	NA	NA	NA	NA	NA	NA	NA	NA
5	0.82	543.914		NA	NA	NA	NA	NA	NA	NA	NA	NA
7	0.82	642.88		NA	NA	NA	NA	NA	NA	NA	NA	NA
8	0.82	638.884		NA	NA	NA	NA	NA	NA	NA	NA	NA
1822	0.82	639.885		NA	NA	NA	NA	NA	NA	NA	NA	NA
1823	0.82	640.883		NA	NA	NA	NA	NA	NA	NA	NA	NA
1824	0.82	524.904		NA	NA	NA	NA	NA	NA	NA	NA	NA
10	0.83	641.88		NA	NA	NA	NA	NA	NA	NA	NA	NA
12	0.83	447.945		NA	NA	NA	NA	NA	NA	NA	NA	NA
13	0.83	423.955		NA	NA	NA	NA	NA	NA	NA	NA	NA
14	0.83	525.905		NA	NA	NA	NA	NA	NA	NA	NA	NA
15	0.83	425.954		NA	NA	NA	NA	NA	NA	NA	NA	NA
16	0.83	401.94		NA	NA	NA	NA	NA	NA	NA	NA	NA
17	0.83	333.965		NA	NA	NA	NA	NA	NA	NA	NA	NA
18	0.83	429.935		NA	NA	NA	NA	NA	NA	NA	NA	NA
19	0.83	541.883		NA	NA	NA	NA	NA	NA	NA	NA	NA
20	0.83	559.891		NA	NA	NA	NA	NA	NA	NA	NA	NA
21	0.83	657.861		NA	NA	NA	NA	NA	NA	NA	NA	NA
1825	0.83	448.942		NA	NA	NA	NA	NA	NA	NA	NA	NA
1847	0.83	218.984		NA	NA	NA	NA	NA	NA	NA	NA	NA
1848	0.83	182.963		NA	NA	NA	NA	NA	NA	NA	NA	NA
1850	0.83	114.988		NA	NA	NA	NA	NA	NA	NA	NA	NA
1852	0.83	123.014		NA	NA	NA	NA	NA	NA	NA	NA	NA
1856	0.83	224.99		NA	NA	NA	NA	NA	NA	NA	NA	NA
1858	0.83	654.862		NA	NA	NA	NA	NA	NA	NA	NA	NA
1859	0.83	105.004		NA	NA	NA	NA	NA	NA	NA	NA	NA
1860	0.83	656.861		NA	NA	NA	NA	NA	NA	NA	NA	NA
1861	0.83	446.943		NA	NA	NA	NA	NA	NA	NA	NA	NA
1864	0.83	241.999		NA	NA	NA	NA	NA	NA	NA	NA	NA
1867	0.83	400.939		NA	NA	NA	NA	NA	NA	NA	NA	NA
1868	0.83	402.938		NA	NA	NA	NA	NA	NA	NA	NA	NA
1869	0.83	658.859		NA	NA	NA	NA	NA	NA	NA	NA	NA
1870	0.83	265.014		NA	NA	NA	NA	NA	NA	NA	NA	NA
1871	0.83	526.902		NA	NA	NA	NA	NA	NA	NA	NA	NA
1872	0.83	428.933		NA	NA	NA	NA	NA	NA	NA	NA	NA
1873	0.83	132.998		NA	NA	NA	NA	NA	NA	NA	NA	NA
1874	0.83	355.98		NA	NA	NA	NA	NA	NA	NA	NA	NA
1875	0.83	430.932		NA	NA	NA	NA	NA	NA	NA	NA	NA
1876	0.83	544.911		NA	NA	NA	NA	NA	NA	NA	NA	NA
1880	0.83	332.964		NA	NA	NA	NA	NA	NA	NA	NA	NA
1885	0.83	527.903		NA	NA	NA	NA	NA	NA	NA	NA	NA
1886	0.83	412.921		NA	NA	NA	NA	NA	NA	NA	NA	NA
1887	0.83	542.911		NA	NA	NA	NA	NA	NA	NA	NA	NA
1889	0.83	655.863		NA	NA	NA	NA	NA	NA	NA	NA	NA
1890	0.83	118.035		NA	NA	NA	NA	NA	NA	NA	NA	NA
1891	0.83	674.867		NA	NA	NA	NA	NA	NA	NA	NA	NA
22	0.84	689.845		NA	NA	NA	NA	NA	NA	NA	NA	NA
23	0.84	132.998		NA	NA	NA	NA	NA	NA	NA	NA	NA
24	0.84	582.858		NA	NA	NA	NA	NA	NA	NA	NA	NA
25	0.84	99.5314		NA	NA	NA	NA	NA	NA	NA	NA	NA
26	0.84	384.918		NA	NA	NA	NA	NA	NA	NA	NA	NA
27	0.84	427.902		NA	NA	NA	NA	NA	NA	NA	NA	NA
28	0.84	99.5314		NA	NA	NA	NA	NA	NA	NA	NA	NA
29	0.84	558.89		NA	NA	NA	NA	NA	NA	NA	NA	NA
30	0.84	124.5		NA	NA	NA	NA	NA	NA	NA	NA	NA
31	0.84	133.506		NA	NA	NA	NA	NA	NA	NA	NA	NA
32	0.84	671.841		NA	NA	NA	NA	NA	NA	NA	NA	NA
1826	0.84	128.02		NA	NA	NA	NA	NA	NA	NA	NA	NA
1827	0.84	143.997		NA	NA	NA	NA	NA	NA	NA	NA	NA
1844	0.84	410.924		NA	NA	NA	NA	NA	NA	NA	NA	NA
1849	0.84	169.046		NA	NA	NA	NA	NA	NA	NA	NA	NA
1851	0.84	100.025		NA	NA	NA	NA	NA	NA	NA	NA	NA
1853	0.84	540.881		NA	NA	NA	NA	NA	NA	NA	NA	NA
1857	0.84	190.989		NA	NA	NA	NA	NA	NA	NA	NA	NA
1862	0.84	559.892		NA	NA	NA	NA	NA	NA	NA	NA	NA
1863	0.84	249.935		NA	NA	NA	NA	NA	NA	NA	NA	NA
1865	0.84	110.009		NA	NA	NA	NA	NA	NA	NA	NA	NA
1878	0.84	557.861		NA	NA	NA	NA	NA	NA	NA	NA	NA
1883	0.84	426.9		NA	NA	NA	NA	NA	NA	NA	NA	NA
1884	0.84	542.881		NA	NA	NA	NA	NA	NA	NA	NA	NA
1893	0.84	174.025		NA	NA	NA	NA	NA	NA	NA	NA	NA
1894	0.84	275.987		NA	NA	NA	NA	NA	NA	NA	NA	NA
1895	0.84	560.89		NA	NA	NA	NA	NA	NA	NA	NA	NA
1896	0.84	304.969		NA	NA	NA	NA	NA	NA	NA	NA	NA
1897	0.84	463.922		NA	NA	NA	NA	NA	NA	NA	NA	NA
1898	0.84	560.858		NA	NA	NA	NA	NA	NA	NA	NA	NA
1899	0.84	690.848		NA	NA	NA	NA	NA	NA	NA	NA	NA
1900	0.84	464.919		NA	NA	NA	NA	NA	NA	NA	NA	NA
1901	0.84	90.5259		NA	NA	NA	NA	NA	NA	NA	NA	NA
1902	0.84	204.933		NA	NA	NA	NA	NA	NA	NA	NA	NA
1903	0.84	166.987		NA	NA	NA	NA	NA	NA	NA	NA	NA
1904	0.84	97.0287		NA	NA	NA	NA	NA	NA	NA	NA	NA
1905	0.84	672.841		NA	NA	NA	NA	NA	NA	NA	NA	NA
1907	0.84	167.013		NA	NA	NA	NA	NA	NA	NA	NA	NA
33	0.85	670.839		NA	NA	NA	NA	NA	NA	NA	NA	NA
34	0.85	673.844		NA	NA	NA	NA	NA	NA	NA	NA	NA
35	0.85	706.828		NA	NA	NA	NA	NA	NA	NA	NA	NA
36	0.85	283.941		NA	NA	NA	NA	NA	NA	NA	NA	NA
37	0.85	281.943		NA	NA	NA	NA	NA	NA	NA	NA	NA
38	0.85	688.841		NA	NA	NA	NA	NA	NA	NA	NA	NA
39	0.85	591.348		NA	NA	NA	NA	NA	NA	NA	NA	NA
40	0.85	140.962		NA	NA	NA	NA	NA	NA	NA	NA	NA
41	0.85	97.0288		NA	NA	NA	NA	NA	NA	NA	NA	NA
42	0.85	526.871		NA	NA	NA	NA	NA	NA	NA	NA	NA
43	0.85	561.893		NA	NA	NA	NA	NA	NA	NA	NA	NA
44	0.85	705.827		NA	NA	NA	NA	NA	NA	NA	NA	NA
45	0.85	575.871		NA	NA	NA	NA	NA	NA	NA	NA	NA
1828	0.85	234.961		NA	NA	NA	NA	NA	NA	NA	NA	NA
1831	0.85	460.889		NA	NA	NA	NA	NA	NA	NA	NA	NA
1832	0.85	102.97		NA	NA	NA	NA	NA	NA	NA	NA	NA
1833	0.85	162.008		NA	NA	NA	NA	NA	NA	NA	NA	NA
1837	0.85	198.94		NA	NA	NA	NA	NA	NA	NA	NA	NA
1855	0.85	312.92		NA	NA	NA	NA	NA	NA	NA	NA	NA
1877	0.85	478.899		NA	NA	NA	NA	NA	NA	NA	NA	NA
1879	0.85	558.861		NA	NA	NA	NA	NA	NA	NA	NA	NA
1888	0.85	428.9		NA	NA	NA	NA	NA	NA	NA	NA	NA
1908	0.85	125.003		NA	NA	NA	NA	NA	NA	NA	NA	NA
1909	0.85	258.928		NA	NA	NA	NA	NA	NA	NA	NA	NA
1910	0.85	167.964		NA	NA	NA	NA	NA	NA	NA	NA	NA
1912	0.85	138.992		NA	NA	NA	NA	NA	NA	NA	NA	NA
1913	0.85	371.957		NA	NA	NA	NA	NA	NA	NA	NA	NA
1914	0.85	186.923		NA	NA	NA	NA	NA	NA	NA	NA	NA
1915	0.85	330.931		NA	NA	NA	NA	NA	NA	NA	NA	NA
1918	0.85	366.952		NA	NA	NA	NA	NA	NA	NA	NA	NA
1919	0.85	387.934		NA	NA	NA	NA	NA	NA	NA	NA	NA
1920	0.85	576.87		NA	NA	NA	NA	NA	NA	NA	NA	NA
1921	0.85	444.878		NA	NA	NA	NA	NA	NA	NA	NA	NA
1922	0.85	222.944		NA	NA	NA	NA	NA	NA	NA	NA	NA
1923	0.85	670.839		NA	NA	NA	NA	NA	NA	NA	NA	NA
46	0.86	648.336		NA	NA	NA	NA	NA	NA	NA	NA	NA
47	0.86	330.93		NA	NA	NA	NA	NA	NA	NA	NA	NA
48	0.86	432.896		NA	NA	NA	NA	NA	NA	NA	NA	NA
1829	0.86	257.977		NA	NA	NA	NA	NA	NA	NA	NA	NA
1830	0.86	348.941		NA	NA	NA	NA	NA	NA	NA	NA	NA
1834	0.86	250.938		NA	NA	NA	NA	NA	NA	NA	NA	NA
1836	0.86	232.928		NA	NA	NA	NA	NA	NA	NA	NA	NA
1838	0.86	442.878		NA	NA	NA	NA	NA	NA	NA	NA	NA
1839	0.86	214.917		NA	NA	NA	NA	NA	NA	NA	NA	NA
1840	0.86	476.867		NA	NA	NA	NA	NA	NA	NA	NA	NA
1842	0.86	458.856		NA	NA	NA	NA	NA	NA	NA	NA	NA
1846	0.86	590.847		NA	NA	NA	NA	NA	NA	NA	NA	NA
1881	0.86	252.972		NA	NA	NA	NA	NA	NA	NA	NA	NA
1906	0.86	583.861		NA	NA	NA	NA	NA	NA	NA	NA	NA
1911	0.86	265.914		NA	NA	NA	NA	NA	NA	NA	NA	NA
1917	0.86	314.955		NA	NA	NA	NA	NA	NA	NA	NA	NA
1924	0.86	418.915		NA	NA	NA	NA	NA	NA	NA	NA	NA
1925	0.86	274.905		NA	NA	NA	NA	NA	NA	NA	NA	NA
1926	0.86	414.875		NA	NA	NA	NA	NA	NA	NA	NA	NA
1927	0.86	328.898		NA	NA	NA	NA	NA	NA	NA	NA	NA
1928	0.86	416.917		NA	NA	NA	NA	NA	NA	NA	NA	NA
1929	0.86	704.826		NA	NA	NA	NA	NA	NA	NA	NA	NA
1930	0.86	599.845		NA	NA	NA	NA	NA	NA	NA	NA	NA
1931	0.86	534.865		NA	NA	NA	NA	NA	NA	NA	NA	NA
1957	0.86	346.908		NA	NA	NA	NA	NA	NA	NA	NA	NA
49	0.87	485.872		NA	NA	NA	NA	NA	NA	NA	NA	NA
51	0.87	648.84		NA	NA	NA	NA	NA	NA	NA	NA	NA
52	0.87	518.882		NA	NA	NA	NA	NA	NA	NA	NA	NA
54	0.87	647.838		NA	NA	NA	NA	NA	NA	NA	NA	NA
55	0.87	737.823		NA	NA	NA	NA	NA	NA	NA	NA	NA
56	0.87	293.181		NA	NA	NA	NA	NA	NA	NA	NA	NA
1841	0.87	380.897		NA	NA	NA	NA	NA	NA	NA	NA	NA
1843	0.87	494.877		NA	NA	NA	NA	NA	NA	NA	NA	NA
1958	0.87	362.886		NA	NA	NA	NA	NA	NA	NA	NA	NA
1959	0.87	492.844		NA	NA	NA	NA	NA	NA	NA	NA	NA
1960	0.87	606.825		NA	NA	NA	NA	NA	NA	NA	NA	NA
1963	0.87	382.931		NA	NA	NA	NA	NA	NA	NA	NA	NA
1964	0.87	158.093		NA	NA	NA	NA	NA	NA	NA	NA	NA
1965	0.87	622.802		NA	NA	NA	NA	NA	NA	NA	NA	NA
1966	0.87	441.026		NA	NA	NA	NA	NA	NA	NA	NA	NA
1967	0.87	720.805		NA	NA	NA	NA	NA	NA	NA	NA	NA
57	0.88	268.954		NA	NA	NA	NA	NA	NA	NA	NA	NA
58	0.88	784.817		NA	NA	NA	NA	NA	NA	NA	NA	NA
59	0.88	740.832		NA	NA	NA	NA	NA	NA	NA	NA	NA
60	0.88	739.827		NA	NA	NA	NA	NA	NA	NA	NA	NA
61	0.88	596.836		NA	NA	NA	NA	NA	NA	NA	NA	NA
62	0.88	524.99		NA	NA	NA	NA	NA	NA	NA	NA	NA
63	0.88	448.892		NA	NA	NA	NA	NA	NA	NA	NA	NA
64	0.88	762.819		NA	NA	NA	NA	NA	NA	NA	NA	NA
65	0.88	386.921		NA	NA	NA	NA	NA	NA	NA	NA	NA
66	0.88	577.001		NA	NA	NA	NA	NA	NA	NA	NA	NA
67	0.88	884.761		NA	NA	NA	NA	NA	NA	NA	NA	NA
68	0.88	586.869		NA	NA	NA	NA	NA	NA	NA	NA	NA
69	0.88	685.809		NA	NA	NA	NA	NA	NA	NA	NA	NA
70	0.88	496.826		NA	NA	NA	NA	NA	NA	NA	NA	NA
71	0.88	443.977		NA	NA	NA	NA	NA	NA	NA	NA	NA
1932	0.88	486.864		NA	NA	NA	NA	NA	NA	NA	NA	NA
1933	0.88	418.877		NA	NA	NA	NA	NA	NA	NA	NA	NA
1934	0.88	350.89		NA	NA	NA	NA	NA	NA	NA	NA	NA
1938	0.88	678.789		NA	NA	NA	NA	NA	NA	NA	NA	NA
1939	0.88	478.996		NA	NA	NA	NA	NA	NA	NA	NA	NA
1943	0.88	531.007		NA	NA	NA	NA	NA	NA	NA	NA	NA
1944	0.88	526.84		NA	NA	NA	NA	NA	NA	NA	NA	NA
1945	0.88	550.854		NA	NA	NA	NA	NA	NA	NA	NA	NA
1946	0.88	616.82		NA	NA	NA	NA	NA	NA	NA	NA	NA
1947	0.88	590.887		NA	NA	NA	NA	NA	NA	NA	NA	NA
1968	0.88	512.892		NA	NA	NA	NA	NA	NA	NA	NA	NA
1969	0.88	142.098		NA	NA	NA	NA	NA	NA	NA	NA	NA
1970	0.88	420.894		NA	NA	NA	NA	NA	NA	NA	NA	NA
1974	0.88	470.889		NA	NA	NA	NA	NA	NA	NA	NA	NA
1975	0.88	554.852		NA	NA	NA	NA	NA	NA	NA	NA	NA
1978	0.88	414.895		NA	NA	NA	NA	NA	NA	NA	NA	NA
1982	0.88	594.83		NA	NA	NA	NA	NA	NA	NA	NA	NA
1984	0.88	804.804		NA	NA	NA	NA	NA	NA	NA	NA	NA
1985	0.88	822.788		NA	NA	NA	NA	NA	NA	NA	NA	NA
1987	0.88	906.752		NA	NA	NA	NA	NA	NA	NA	NA	NA
1988	0.88	281.051		NA	NA	NA	NA	NA	NA	NA	NA	NA
1989	0.88	527.941		NA	NA	NA	NA	NA	NA	NA	NA	NA
1990	0.88	204.957		NA	NA	NA	NA	NA	NA	NA	NA	NA
1992	0.88	838.766		NA	NA	NA	NA	NA	NA	NA	NA	NA
1993	0.88	300.915		NA	NA	NA	NA	NA	NA	NA	NA	NA
1994	0.88	766.835		NA	NA	NA	NA	NA	NA	NA	NA	NA
1995	0.88	646.838		NA	NA	NA	NA	NA	NA	NA	NA	NA
1996	0.88	464.871		NA	NA	NA	NA	NA	NA	NA	NA	NA
2003	0.88	411.01		NA	NA	NA	NA	NA	NA	NA	NA	NA
2004	0.88	463.02		NA	NA	NA	NA	NA	NA	NA	NA	NA
2009	0.88	832.753		NA	NA	NA	NA	NA	NA	NA	NA	NA
2010	0.88	866.774		NA	NA	NA	NA	NA	NA	NA	NA	NA
2018	0.88	334.913		NA	NA	NA	NA	NA	NA	NA	NA	NA
2021	0.88	398.913		NA	NA	NA	NA	NA	NA	NA	NA	NA
2022	0.88	318.937		NA	NA	NA	NA	NA	NA	NA	NA	NA
2023	0.88	402.901		NA	NA	NA	NA	NA	NA	NA	NA	NA
2024	0.88	602.851		NA	NA	NA	NA	NA	NA	NA	NA	NA
2025	0.88	546.983		NA	NA	NA	NA	NA	NA	NA	NA	NA
2026	0.88	379.056		NA	NA	NA	NA	NA	NA	NA	NA	NA
2028	0.88	714.825		NA	NA	NA	NA	NA	NA	NA	NA	NA
2030	0.88	600.845		NA	NA	NA	NA	NA	NA	NA	NA	NA
2031	0.88	352.925		NA	NA	NA	NA	NA	NA	NA	NA	NA
2032	0.88	532.857		NA	NA	NA	NA	NA	NA	NA	NA	NA
2034	0.88	510.858		NA	NA	NA	NA	NA	NA	NA	NA	NA
2036	0.88	738.826		NA	NA	NA	NA	NA	NA	NA	NA	NA
2037	0.88	345.056		NA	NA	NA	NA	NA	NA	NA	NA	NA
2038	0.88	284.938		NA	NA	NA	NA	NA	NA	NA	NA	NA
2039	0.88	568.893		NA	NA	NA	NA	NA	NA	NA	NA	NA
2040	0.88	528.872		NA	NA	NA	NA	NA	NA	NA	NA	NA
2041	0.88	722.848		NA	NA	NA	NA	NA	NA	NA	NA	NA
2042	0.88	800.796		NA	NA	NA	NA	NA	NA	NA	NA	NA
2043	0.88	754.803		NA	NA	NA	NA	NA	NA	NA	NA	NA
2045	0.88	516.882		NA	NA	NA	NA	NA	NA	NA	NA	NA
2046	0.88	584.867		NA	NA	NA	NA	NA	NA	NA	NA	NA
2047	0.88	544.855		NA	NA	NA	NA	NA	NA	NA	NA	NA
2048	0.88	542.815		NA	NA	NA	NA	NA	NA	NA	NA	NA
2049	0.88	630.86		NA	NA	NA	NA	NA	NA	NA	NA	NA
2050	0.88	790.834		NA	NA	NA	NA	NA	NA	NA	NA	NA
2051	0.88	744.841		NA	NA	NA	NA	NA	NA	NA	NA	NA
2052	0.88	578.852		NA	NA	NA	NA	NA	NA	NA	NA	NA
2053	0.88	395.032		NA	NA	NA	NA	NA	NA	NA	NA	NA
2056	0.88	720.841		NA	NA	NA	NA	NA	NA	NA	NA	NA
2057	0.88	850.797		NA	NA	NA	NA	NA	NA	NA	NA	NA
2058	0.88	662.814		NA	NA	NA	NA	NA	NA	NA	NA	NA
2060	0.88	782.811		NA	NA	NA	NA	NA	NA	NA	NA	NA
2062	0.88	282.905		NA	NA	NA	NA	NA	NA	NA	NA	NA
2063	0.88	676.855		NA	NA	NA	NA	NA	NA	NA	NA	NA
2065	0.88	702.796		NA	NA	NA	NA	NA	NA	NA	NA	NA
2067	0.88	812.829		NA	NA	NA	NA	NA	NA	NA	NA	NA
2068	0.88	798.786		NA	NA	NA	NA	NA	NA	NA	NA	NA
2069	0.88	668.831		NA	NA	NA	NA	NA	NA	NA	NA	NA
2070	0.88	856.818		NA	NA	NA	NA	NA	NA	NA	NA	NA
2071	0.88	652.855		NA	NA	NA	NA	NA	NA	NA	NA	NA
2074	0.88	480.847		NA	NA	NA	NA	NA	NA	NA	NA	NA
2119	0.88	730.8		NA	NA	NA	NA	NA	NA	NA	NA	NA
2153	0.88	760.817		NA	NA	NA	NA	NA	NA	NA	NA	NA
2154	0.88	828.804		NA	NA	NA	NA	NA	NA	NA	NA	NA
2155	0.88	746.775		NA	NA	NA	NA	NA	NA	NA	NA	NA
2159	0.88	834.823		NA	NA	NA	NA	NA	NA	NA	NA	NA
72	0.89	131.129		NA	NA	NA	NA	NA	NA	NA	NA	NA
73	0.89	854.747		NA	NA	NA	NA	NA	NA	NA	NA	NA
74	0.89	920.722		NA	NA	NA	NA	NA	NA	NA	NA	NA
75	0.89	576.783		NA	NA	NA	NA	NA	NA	NA	NA	NA
76	0.89	174.161		NA	NA	NA	NA	NA	NA	NA	NA	NA
1935	0.89	518.814		NA	NA	NA	NA	NA	NA	NA	NA	NA
1936	0.89	450.826		NA	NA	NA	NA	NA	NA	NA	NA	NA
1941	0.89	816.844		NA	NA	NA	NA	NA	NA	NA	NA	NA
1942	0.89	304.894		NA	NA	NA	NA	NA	NA	NA	NA	NA
1948	0.89	424.894		NA	NA	NA	NA	NA	NA	NA	NA	NA
1949	0.89	397.983		NA	NA	NA	NA	NA	NA	NA	NA	NA
1950	0.89	792.762		NA	NA	NA	NA	NA	NA	NA	NA	NA
1951	0.89	570.827		NA	NA	NA	NA	NA	NA	NA	NA	NA
1952	0.89	878.812		NA	NA	NA	NA	NA	NA	NA	NA	NA
1953	0.89	910.761		NA	NA	NA	NA	NA	NA	NA	NA	NA
1954	0.89	612.882		NA	NA	NA	NA	NA	NA	NA	NA	NA
1955	0.89	820.779		NA	NA	NA	NA	NA	NA	NA	NA	NA
1956	0.89	748.856		NA	NA	NA	NA	NA	NA	NA	NA	NA
1961	0.89	572.838		NA	NA	NA	NA	NA	NA	NA	NA	NA
1971	0.89	288.92		NA	NA	NA	NA	NA	NA	NA	NA	NA
1972	0.89	236.905		NA	NA	NA	NA	NA	NA	NA	NA	NA
1973	0.89	356.906		NA	NA	NA	NA	NA	NA	NA	NA	NA
1976	0.89	492.882		NA	NA	NA	NA	NA	NA	NA	NA	NA
1977	0.89	690.826		NA	NA	NA	NA	NA	NA	NA	NA	NA
1979	0.89	548.833		NA	NA	NA	NA	NA	NA	NA	NA	NA
1980	0.89	758.813		NA	NA	NA	NA	NA	NA	NA	NA	NA
1981	0.89	752.792		NA	NA	NA	NA	NA	NA	NA	NA	NA
1986	0.89	810.825		NA	NA	NA	NA	NA	NA	NA	NA	NA
1991	0.89	742.838		NA	NA	NA	NA	NA	NA	NA	NA	NA
1998	0.89	606.863		NA	NA	NA	NA	NA	NA	NA	NA	NA
1999	0.89	622.839		NA	NA	NA	NA	NA	NA	NA	NA	NA
2002	0.89	349.038		NA	NA	NA	NA	NA	NA	NA	NA	NA
2005	0.89	726.861		NA	NA	NA	NA	NA	NA	NA	NA	NA
2006	0.89	736.753		NA	NA	NA	NA	NA	NA	NA	NA	NA
2008	0.89	544.894		NA	NA	NA	NA	NA	NA	NA	NA	NA
2012	0.89	946.799		NA	NA	NA	NA	NA	NA	NA	NA	NA
2014	0.89	884.831		NA	NA	NA	NA	NA	NA	NA	NA	NA
2016	0.89	576.844		NA	NA	NA	NA	NA	NA	NA	NA	NA
2017	0.89	492.82		NA	NA	NA	NA	NA	NA	NA	NA	NA
2029	0.89	408.919		NA	NA	NA	NA	NA	NA	NA	NA	NA
2033	0.89	904.741		NA	NA	NA	NA	NA	NA	NA	NA	NA
2061	0.89	858.749		NA	NA	NA	NA	NA	NA	NA	NA	NA
2066	0.89	728.861		NA	NA	NA	NA	NA	NA	NA	NA	NA
2072	0.89	786.761		NA	NA	NA	NA	NA	NA	NA	NA	NA
2076	0.89	320.868		NA	NA	NA	NA	NA	NA	NA	NA	NA
2077	0.89	440.869		NA	NA	NA	NA	NA	NA	NA	NA	NA
2083	0.89	372.881		NA	NA	NA	NA	NA	NA	NA	NA	NA
2085	0.89	644.831		NA	NA	NA	NA	NA	NA	NA	NA	NA
2087	0.89	780.806		NA	NA	NA	NA	NA	NA	NA	NA	NA
2088	0.89	638.814		NA	NA	NA	NA	NA	NA	NA	NA	NA
2089	0.89	706.801		NA	NA	NA	NA	NA	NA	NA	NA	NA
2091	0.89	433		NA	NA	NA	NA	NA	NA	NA	NA	NA
2092	0.89	500.988		NA	NA	NA	NA	NA	NA	NA	NA	NA
2103	0.89	764.831		NA	NA	NA	NA	NA	NA	NA	NA	NA
2104	0.89	790.762		NA	NA	NA	NA	NA	NA	NA	NA	NA
2106	0.89	942.712		NA	NA	NA	NA	NA	NA	NA	NA	NA
2111	0.89	832.819		NA	NA	NA	NA	NA	NA	NA	NA	NA
2114	0.89	864.768		NA	NA	NA	NA	NA	NA	NA	NA	NA
2122	0.89	602.776		NA	NA	NA	NA	NA	NA	NA	NA	NA
2125	0.89	550.764		NA	NA	NA	NA	NA	NA	NA	NA	NA
2128	0.89	916.78		NA	NA	NA	NA	NA	NA	NA	NA	NA
2132	0.89	848.793		NA	NA	NA	NA	NA	NA	NA	NA	NA
2138	0.89	900.805		NA	NA	NA	NA	NA	NA	NA	NA	NA
2139	0.89	508.857		NA	NA	NA	NA	NA	NA	NA	NA	NA
2147	0.89	882.747		NA	NA	NA	NA	NA	NA	NA	NA	NA
2148	0.89	862.837		NA	NA	NA	NA	NA	NA	NA	NA	NA
2150	0.89	560.869		NA	NA	NA	NA	NA	NA	NA	NA	NA
2156	0.89	401.05		NA	NA	NA	NA	NA	NA	NA	NA	NA
2157	0.89	872.793		NA	NA	NA	NA	NA	NA	NA	NA	NA
2158	0.89	826.8		NA	NA	NA	NA	NA	NA	NA	NA	NA
2212	0.89	894.787		NA	NA	NA	NA	NA	NA	NA	NA	NA
2213	0.89	776.795		NA	NA	NA	NA	NA	NA	NA	NA	NA
2217	0.89	738.75		NA	NA	NA	NA	NA	NA	NA	NA	NA
2220	0.89	568.975		NA	NA	NA	NA	NA	NA	NA	NA	NA
2226	0.89	644.769		NA	NA	NA	NA	NA	NA	NA	NA	NA
2227	0.89	346.889		NA	NA	NA	NA	NA	NA	NA	NA	NA
2228	0.89	252.882		NA	NA	NA	NA	NA	NA	NA	NA	NA
2229	0.89	874.724		NA	NA	NA	NA	NA	NA	NA	NA	NA
2232	0.89	413.958		NA	NA	NA	NA	NA	NA	NA	NA	NA
2233	0.89	586.801		NA	NA	NA	NA	NA	NA	NA	NA	NA
2235	0.89	534.789		NA	NA	NA	NA	NA	NA	NA	NA	NA
2237	0.89	806.737		NA	NA	NA	NA	NA	NA	NA	NA	NA
2241	0.89	670.763		NA	NA	NA	NA	NA	NA	NA	NA	NA
2242	0.89	842.775		NA	NA	NA	NA	NA	NA	NA	NA	NA
2243	0.89	962.775		NA	NA	NA	NA	NA	NA	NA	NA	NA
2244	0.89	90.9768		NA	NA	NA	NA	NA	NA	NA	NA	NA
2245	0.89	804.735		NA	NA	NA	NA	NA	NA	NA	NA	NA
2248	0.89	876.723		NA	NA	NA	NA	NA	NA	NA	NA	NA
2249	0.89	508.795		NA	NA	NA	NA	NA	NA	NA	NA	NA
2252	0.89	926.736		NA	NA	NA	NA	NA	NA	NA	NA	NA
2254	0.89	836.753		NA	NA	NA	NA	NA	NA	NA	NA	NA
2257	0.89	830.728		NA	NA	NA	NA	NA	NA	NA	NA	NA
2258	0.89	968.794		NA	NA	NA	NA	NA	NA	NA	NA	NA
2259	0.89	890.698		NA	NA	NA	NA	NA	NA	NA	NA	NA
2261	0.89	822.711		NA	NA	NA	NA	NA	NA	NA	NA	NA
2266	0.89	592.818		NA	NA	NA	NA	NA	NA	NA	NA	NA
2270	0.89	932.755		NA	NA	NA	NA	NA	NA	NA	NA	NA
77	0.9	611.025		NA	NA	NA	NA	NA	NA	NA	NA	NA
78	0.9	624.845		NA	NA	NA	NA	NA	NA	NA	NA	NA
79	0.9	145.17		NA	NA	NA	NA	NA	NA	NA	NA	NA
1983	0.9	632.794		NA	NA	NA	NA	NA	NA	NA	NA	NA
2000	0.9	692.832		NA	NA	NA	NA	NA	NA	NA	NA	NA
2007	0.9	678.779		NA	NA	NA	NA	NA	NA	NA	NA	NA
2019	0.9	410.787		NA	NA	NA	NA	NA	NA	NA	NA	NA
2027	0.9	610.791		NA	NA	NA	NA	NA	NA	NA	NA	NA
2054	0.9	802.735		NA	NA	NA	NA	NA	NA	NA	NA	NA
2055	0.9	812.755		NA	NA	NA	NA	NA	NA	NA	NA	NA
2093	0.9	430.914		NA	NA	NA	NA	NA	NA	NA	NA	NA
2096	0.9	566.889		NA	NA	NA	NA	NA	NA	NA	NA	NA
2097	0.9	498.902		NA	NA	NA	NA	NA	NA	NA	NA	NA
2101	0.9	404.83		NA	NA	NA	NA	NA	NA	NA	NA	NA
2112	0.9	378.838		NA	NA	NA	NA	NA	NA	NA	NA	NA
2118	0.9	614.749		NA	NA	NA	NA	NA	NA	NA	NA	NA
2123	0.9	676.78		NA	NA	NA	NA	NA	NA	NA	NA	NA
2127	0.9	718.774		NA	NA	NA	NA	NA	NA	NA	NA	NA
2129	0.9	640.741		NA	NA	NA	NA	NA	NA	NA	NA	NA
2133	0.9	582.8		NA	NA	NA	NA	NA	NA	NA	NA	NA
2134	0.9	666.761		NA	NA	NA	NA	NA	NA	NA	NA	NA
2137	0.9	692.754		NA	NA	NA	NA	NA	NA	NA	NA	NA
2171	0.9	524.831		NA	NA	NA	NA	NA	NA	NA	NA	NA
2190	0.9	844.703		NA	NA	NA	NA	NA	NA	NA	NA	NA
2196	0.9	834.687		NA	NA	NA	NA	NA	NA	NA	NA	NA
2198	0.9	226.951		NA	NA	NA	NA	NA	NA	NA	NA	NA
2204	0.9	472.817		NA	NA	NA	NA	NA	NA	NA	NA	NA
2210	0.9	608.792		NA	NA	NA	NA	NA	NA	NA	NA	NA
2214	0.9	880.741		NA	NA	NA	NA	NA	NA	NA	NA	NA
2215	0.9	446.825		NA	NA	NA	NA	NA	NA	NA	NA	NA
2216	0.9	514.812		NA	NA	NA	NA	NA	NA	NA	NA	NA
2218	0.9	650.787		NA	NA	NA	NA	NA	NA	NA	NA	NA
2219	0.9	310.85		NA	NA	NA	NA	NA	NA	NA	NA	NA
2221	0.9	478.774		NA	NA	NA	NA	NA	NA	NA	NA	NA
2222	0.9	546.761		NA	NA	NA	NA	NA	NA	NA	NA	NA
2223	0.9	326.824		NA	NA	NA	NA	NA	NA	NA	NA	NA
2224	0.9	618.839		NA	NA	NA	NA	NA	NA	NA	NA	NA
2225	0.9	598.774		NA	NA	NA	NA	NA	NA	NA	NA	NA
2231	0.9	734.748		NA	NA	NA	NA	NA	NA	NA	NA	NA
2234	0.9	682.736		NA	NA	NA	NA	NA	NA	NA	NA	NA
2236	0.9	394.812		NA	NA	NA	NA	NA	NA	NA	NA	NA
2238	0.9	984.769		NA	NA	NA	NA	NA	NA	NA	NA	NA
2239	0.9	430.851		NA	NA	NA	NA	NA	NA	NA	NA	NA
2240	0.9	566.826		NA	NA	NA	NA	NA	NA	NA	NA	NA
2247	0.9	700.78		NA	NA	NA	NA	NA	NA	NA	NA	NA
2251	0.9	362.863		NA	NA	NA	NA	NA	NA	NA	NA	NA
2253	0.9	179.091		NA	NA	NA	NA	NA	NA	NA	NA	NA
2255	0.9	768.765		NA	NA	NA	NA	NA	NA	NA	NA	NA
2260	0.9	766.698		NA	NA	NA	NA	NA	NA	NA	NA	NA
2262	0.9	660.806		NA	NA	NA	NA	NA	NA	NA	NA	NA
2263	0.9	698.71		NA	NA	NA	NA	NA	NA	NA	NA	NA
2264	0.9	838.778		NA	NA	NA	NA	NA	NA	NA	NA	NA
2265	0.9	828.729		NA	NA	NA	NA	NA	NA	NA	NA	NA
2267	0.9	728.793		NA	NA	NA	NA	NA	NA	NA	NA	NA
2268	0.9	948.729		NA	NA	NA	NA	NA	NA	NA	NA	NA
2269	0.9	762.742		NA	NA	NA	NA	NA	NA	NA	NA	NA
2271	0.9	898.719		NA	NA	NA	NA	NA	NA	NA	NA	NA
2272	0.9	694.758		NA	NA	NA	NA	NA	NA	NA	NA	NA
2273	0.9	744.767		NA	NA	NA	NA	NA	NA	NA	NA	NA
2274	0.9	556.779		NA	NA	NA	NA	NA	NA	NA	NA	NA
2275	0.9	624.767		NA	NA	NA	NA	NA	NA	NA	NA	NA
2276	0.9	760.741		NA	NA	NA	NA	NA	NA	NA	NA	NA
2277	0.9	420.805		NA	NA	NA	NA	NA	NA	NA	NA	NA
2278	0.9	818.711		NA	NA	NA	NA	NA	NA	NA	NA	NA
2279	0.9	488.792		NA	NA	NA	NA	NA	NA	NA	NA	NA
2280	0.9	964.703		NA	NA	NA	NA	NA	NA	NA	NA	NA
2281	0.9	750.724		NA	NA	NA	NA	NA	NA	NA	NA	NA
2282	0.9	912.691		NA	NA	NA	NA	NA	NA	NA	NA	NA
2283	0.9	846.703		NA	NA	NA	NA	NA	NA	NA	NA	NA
2284	0.9	708.811		NA	NA	NA	NA	NA	NA	NA	NA	NA
2307	0.9	778.715		NA	NA	NA	NA	NA	NA	NA	NA	NA
2349	0.9	906.826		NA	NA	NA	NA	NA	NA	NA	NA	NA
2350	0.9	355.057		NA	NA	NA	NA	NA	NA	NA	NA	NA
2354	0.9	164.921		NA	NA	NA	NA	NA	NA	NA	NA	NA
2357	0.9	708.728		NA	NA	NA	NA	NA	NA	NA	NA	NA
2359	0.9	776.716		NA	NA	NA	NA	NA	NA	NA	NA	NA
2362	0.9	928.665		NA	NA	NA	NA	NA	NA	NA	NA	NA
2363	0.9	860.679		NA	NA	NA	NA	NA	NA	NA	NA	NA
2364	0.9	322.824		NA	NA	NA	NA	NA	NA	NA	NA	NA
2365	0.9	792.691		NA	NA	NA	NA	NA	NA	NA	NA	NA
80	0.91	835.75		NA	NA	NA	NA	NA	NA	NA	NA	NA
81	0.91	758.743		NA	NA	NA	NA	NA	NA	NA	NA	NA
82	0.91	842.705		NA	NA	NA	NA	NA	NA	NA	NA	NA
83	0.91	1074.75		NA	NA	NA	NA	NA	NA	NA	NA	NA
84	0.91	844.785		NA	NA	NA	NA	NA	NA	NA	NA	NA
85	0.91	214.839		NA	NA	NA	NA	NA	NA	NA	NA	NA
2020	0.91	936.682		NA	NA	NA	NA	NA	NA	NA	NA	NA
2064	0.91	852.768		NA	NA	NA	NA	NA	NA	NA	NA	NA
2075	0.91	462.862		NA	NA	NA	NA	NA	NA	NA	NA	NA
2078	0.91	378.9		NA	NA	NA	NA	NA	NA	NA	NA	NA
2079	0.91	598.837		NA	NA	NA	NA	NA	NA	NA	NA	NA
2080	0.91	530.849		NA	NA	NA	NA	NA	NA	NA	NA	NA
2081	0.91	682.799		NA	NA	NA	NA	NA	NA	NA	NA	NA
2082	0.91	750.786		NA	NA	NA	NA	NA	NA	NA	NA	NA
2084	0.91	818.773		NA	NA	NA	NA	NA	NA	NA	NA	NA
2090	0.91	854.813		NA	NA	NA	NA	NA	NA	NA	NA	NA
2094	0.91	650.85		NA	NA	NA	NA	NA	NA	NA	NA	NA
2095	0.91	718.838		NA	NA	NA	NA	NA	NA	NA	NA	NA
2098	0.91	634.877		NA	NA	NA	NA	NA	NA	NA	NA	NA
2099	0.91	786.825		NA	NA	NA	NA	NA	NA	NA	NA	NA
2100	0.91	702.864		NA	NA	NA	NA	NA	NA	NA	NA	NA
2102	0.91	770.851		NA	NA	NA	NA	NA	NA	NA	NA	NA
2107	0.91	1018.64		NA	NA	NA	NA	NA	NA	NA	NA	NA
2108	0.91	590.968		NA	NA	NA	NA	NA	NA	NA	NA	NA
2109	0.91	219.083		NA	NA	NA	NA	NA	NA	NA	NA	NA
2115	0.91	1054.68		NA	NA	NA	NA	NA	NA	NA	NA	NA
2121	0.91	918.709		NA	NA	NA	NA	NA	NA	NA	NA	NA
2124	0.91	980.764		NA	NA	NA	NA	NA	NA	NA	NA	NA
2136	0.91	242.925		NA	NA	NA	NA	NA	NA	NA	NA	NA
2141	0.91	976.679		NA	NA	NA	NA	NA	NA	NA	NA	NA
2143	0.91	158.967		NA	NA	NA	NA	NA	NA	NA	NA	NA
2144	0.91	970.723		NA	NA	NA	NA	NA	NA	NA	NA	NA
2152	0.91	310.912		NA	NA	NA	NA	NA	NA	NA	NA	NA
2161	0.91	122.925		NA	NA	NA	NA	NA	NA	NA	NA	NA
2172	0.91	938.774		NA	NA	NA	NA	NA	NA	NA	NA	NA
2173	0.91	1022.74		NA	NA	NA	NA	NA	NA	NA	NA	NA
2174	0.91	538.955		NA	NA	NA	NA	NA	NA	NA	NA	NA
2187	0.91	606.942		NA	NA	NA	NA	NA	NA	NA	NA	NA
2201	0.91	902.735		NA	NA	NA	NA	NA	NA	NA	NA	NA
2205	0.91	870.787		NA	NA	NA	NA	NA	NA	NA	NA	NA
2206	0.91	364.79		NA	NA	NA	NA	NA	NA	NA	NA	NA
2246	0.91	580.782		NA	NA	NA	NA	NA	NA	NA	NA	NA
2311	0.91	212.842		NA	NA	NA	NA	NA	NA	NA	NA	NA
2333	0.91	860.76		NA	NA	NA	NA	NA	NA	NA	NA	NA
2351	0.91	196.868		NA	NA	NA	NA	NA	NA	NA	NA	NA
2352	0.91	332.841		NA	NA	NA	NA	NA	NA	NA	NA	NA
2353	0.91	316.867		NA	NA	NA	NA	NA	NA	NA	NA	NA
2355	0.91	300.893		NA	NA	NA	NA	NA	NA	NA	NA	NA
2358	0.91	338.798		NA	NA	NA	NA	NA	NA	NA	NA	NA
2361	0.91	354.772		NA	NA	NA	NA	NA	NA	NA	NA	NA
2366	0.91	699.095		NA	NA	NA	NA	NA	NA	NA	NA	NA
2367	0.91	758.89		NA	NA	NA	NA	NA	NA	NA	NA	NA
2368	0.91	454.993		NA	NA	NA	NA	NA	NA	NA	NA	NA
2369	0.91	371.031		NA	NA	NA	NA	NA	NA	NA	NA	NA
2370	0.91	1006.76		NA	NA	NA	NA	NA	NA	NA	NA	NA
2371	0.91	990.788		NA	NA	NA	NA	NA	NA	NA	NA	NA
2372	0.91	631.107		NA	NA	NA	NA	NA	NA	NA	NA	NA
2373	0.91	986.696		NA	NA	NA	NA	NA	NA	NA	NA	NA
2374	0.91	216.015		NA	NA	NA	NA	NA	NA	NA	NA	NA
2376	0.91	922.8		NA	NA	NA	NA	NA	NA	NA	NA	NA
2377	0.91	351.989		NA	NA	NA	NA	NA	NA	NA	NA	NA
2378	0.91	934.683		NA	NA	NA	NA	NA	NA	NA	NA	NA
2379	0.91	232.907		NA	NA	NA	NA	NA	NA	NA	NA	NA
2380	0.91	507.007		NA	NA	NA	NA	NA	NA	NA	NA	NA
2381	0.91	294.939		NA	NA	NA	NA	NA	NA	NA	NA	NA
2382	0.91	202.03		NA	NA	NA	NA	NA	NA	NA	NA	NA
2383	0.91	211.141		NA	NA	NA	NA	NA	NA	NA	NA	NA
2385	0.91	303.043		NA	NA	NA	NA	NA	NA	NA	NA	NA
2386	0.91	996.741		NA	NA	NA	NA	NA	NA	NA	NA	NA
2387	0.91	920.709		NA	NA	NA	NA	NA	NA	NA	NA	NA
2392	0.91	563.12		NA	NA	NA	NA	NA	NA	NA	NA	NA
2393	0.91	140.011		NA	NA	NA	NA	NA	NA	NA	NA	NA
2394	0.91	647.081		NA	NA	NA	NA	NA	NA	NA	NA	NA
2395	0.91	794.808		NA	NA	NA	NA	NA	NA	NA	NA	NA
2396	0.91	886.761		NA	NA	NA	NA	NA	NA	NA	NA	NA
2398	0.91	878.773		NA	NA	NA	NA	NA	NA	NA	NA	NA
2399	0.91	1012.72		NA	NA	NA	NA	NA	NA	NA	NA	NA
2400	0.91	690.903		NA	NA	NA	NA	NA	NA	NA	NA	NA
2401	0.91	1002.67		NA	NA	NA	NA	NA	NA	NA	NA	NA
2402	0.91	102.055		NA	NA	NA	NA	NA	NA	NA	NA	NA
2403	0.91	810.784		NA	NA	NA	NA	NA	NA	NA	NA	NA
2406	0.91	674.93		NA	NA	NA	NA	NA	NA	NA	NA	NA
2407	0.91	579.094		NA	NA	NA	NA	NA	NA	NA	NA	NA
2409	0.91	968.632		NA	NA	NA	NA	NA	NA	NA	NA	NA
2410	0.91	784.779		NA	NA	NA	NA	NA	NA	NA	NA	NA
86	0.92	350.812		NA	NA	NA	NA	NA	NA	NA	NA	NA
87	0.92	368.881		NA	NA	NA	NA	NA	NA	NA	NA	NA
88	0.92	351.212		NA	NA	NA	NA	NA	NA	NA	NA	NA
89	0.92	246.181		NA	NA	NA	NA	NA	NA	NA	NA	NA
90	0.92	431.916		NA	NA	NA	NA	NA	NA	NA	NA	NA
91	0.92	924.654		NA	NA	NA	NA	NA	NA	NA	NA	NA
2013	0.92	716.751		NA	NA	NA	NA	NA	NA	NA	NA	NA
2113	0.92	804.659		NA	NA	NA	NA	NA	NA	NA	NA	NA
2117	0.92	784.738		NA	NA	NA	NA	NA	NA	NA	NA	NA
2120	0.92	856.672		NA	NA	NA	NA	NA	NA	NA	NA	NA
2130	0.92	1034.62		NA	NA	NA	NA	NA	NA	NA	NA	NA
2131	0.92	842.694		NA	NA	NA	NA	NA	NA	NA	NA	NA
2140	0.92	950.658		NA	NA	NA	NA	NA	NA	NA	NA	NA
2145	0.92	768.806		NA	NA	NA	NA	NA	NA	NA	NA	NA
2149	0.92	856.678		NA	NA	NA	NA	NA	NA	NA	NA	NA
2160	0.92	274.873		NA	NA	NA	NA	NA	NA	NA	NA	NA
2162	0.92	394.874		NA	NA	NA	NA	NA	NA	NA	NA	NA
2163	0.92	478.836		NA	NA	NA	NA	NA	NA	NA	NA	NA
2164	0.92	190.912		NA	NA	NA	NA	NA	NA	NA	NA	NA
2165	0.92	546.823		NA	NA	NA	NA	NA	NA	NA	NA	NA
2166	0.92	614.811		NA	NA	NA	NA	NA	NA	NA	NA	NA
2167	0.92	342.861		NA	NA	NA	NA	NA	NA	NA	NA	NA
2168	0.92	698.773		NA	NA	NA	NA	NA	NA	NA	NA	NA
2169	0.92	766.76		NA	NA	NA	NA	NA	NA	NA	NA	NA
2170	0.92	834.748		NA	NA	NA	NA	NA	NA	NA	NA	NA
2175	0.92	426.823		NA	NA	NA	NA	NA	NA	NA	NA	NA
2176	0.92	510.785		NA	NA	NA	NA	NA	NA	NA	NA	NA
2177	0.92	358.836		NA	NA	NA	NA	NA	NA	NA	NA	NA
2178	0.92	646.761		NA	NA	NA	NA	NA	NA	NA	NA	NA
2180	0.92	798.71		NA	NA	NA	NA	NA	NA	NA	NA	NA
2181	0.92	730.723		NA	NA	NA	NA	NA	NA	NA	NA	NA
2182	0.92	866.697		NA	NA	NA	NA	NA	NA	NA	NA	NA
2183	0.92	594.748		NA	NA	NA	NA	NA	NA	NA	NA	NA
2184	0.92	746.698		NA	NA	NA	NA	NA	NA	NA	NA	NA
2185	0.92	882.671		NA	NA	NA	NA	NA	NA	NA	NA	NA
2186	0.92	554.928		NA	NA	NA	NA	NA	NA	NA	NA	NA
2188	0.92	840.698		NA	NA	NA	NA	NA	NA	NA	NA	NA
2193	0.92	319.018		NA	NA	NA	NA	NA	NA	NA	NA	NA
2194	0.92	914.623		NA	NA	NA	NA	NA	NA	NA	NA	NA
2195	0.92	387.005		NA	NA	NA	NA	NA	NA	NA	NA	NA
2197	0.92	235.056		NA	NA	NA	NA	NA	NA	NA	NA	NA
2199	0.92	774.709		NA	NA	NA	NA	NA	NA	NA	NA	NA
2293	0.92	724.787		NA	NA	NA	NA	NA	NA	NA	NA	NA
2294	0.92	648.757		NA	NA	NA	NA	NA	NA	NA	NA	NA
2296	0.92	208.884		NA	NA	NA	NA	NA	NA	NA	NA	NA
2312	0.92	520.825		NA	NA	NA	NA	NA	NA	NA	NA	NA
2313	0.92	526.759		NA	NA	NA	NA	NA	NA	NA	NA	NA
2322	0.92	908.686		NA	NA	NA	NA	NA	NA	NA	NA	NA
2324	0.92	251.031		NA	NA	NA	NA	NA	NA	NA	NA	NA
2328	0.92	164.074		NA	NA	NA	NA	NA	NA	NA	NA	NA
2332	0.92	206.886		NA	NA	NA	NA	NA	NA	NA	NA	NA
2340	0.92	290.847		NA	NA	NA	NA	NA	NA	NA	NA	NA
2345	0.92	600.699		NA	NA	NA	NA	NA	NA	NA	NA	NA
2346	0.92	568.749		NA	NA	NA	NA	NA	NA	NA	NA	NA
2348	0.92	620.762		NA	NA	NA	NA	NA	NA	NA	NA	NA
2388	0.92	604.787		NA	NA	NA	NA	NA	NA	NA	NA	NA
2389	0.92	636.736		NA	NA	NA	NA	NA	NA	NA	NA	NA
2390	0.92	584.724		NA	NA	NA	NA	NA	NA	NA	NA	NA
2391	0.92	536.8		NA	NA	NA	NA	NA	NA	NA	NA	NA
2405	0.92	966.634		NA	NA	NA	NA	NA	NA	NA	NA	NA
2408	0.92	814.684		NA	NA	NA	NA	NA	NA	NA	NA	NA
2411	0.92	912.774		NA	NA	NA	NA	NA	NA	NA	NA	NA
2412	0.92	960.704		NA	NA	NA	NA	NA	NA	NA	NA	NA
2413	0.92	470.967		NA	NA	NA	NA	NA	NA	NA	NA	NA
2414	0.92	940.636		NA	NA	NA	NA	NA	NA	NA	NA	NA
2415	0.92	240.967		NA	NA	NA	NA	NA	NA	NA	NA	NA
2416	0.92	876.737		NA	NA	NA	NA	NA	NA	NA	NA	NA
2418	0.92	924.661		NA	NA	NA	NA	NA	NA	NA	NA	NA
2427	0.92	552.775		NA	NA	NA	NA	NA	NA	NA	NA	NA
2429	0.92	175.144		NA	NA	NA	NA	NA	NA	NA	NA	NA
2430	0.92	231.988		NA	NA	NA	NA	NA	NA	NA	NA	NA
2435	0.92	640.824		NA	NA	NA	NA	NA	NA	NA	NA	NA
2440	0.92	189.16		NA	NA	NA	NA	NA	NA	NA	NA	NA
2446	0.92	858.668		NA	NA	NA	NA	NA	NA	NA	NA	NA
2447	0.92	868.695		NA	NA	NA	NA	NA	NA	NA	NA	NA
2448	0.92	892.712		NA	NA	NA	NA	NA	NA	NA	NA	NA
2449	0.92	808.749		NA	NA	NA	NA	NA	NA	NA	NA	NA
2450	0.92	956.612		NA	NA	NA	NA	NA	NA	NA	NA	NA
2451	0.92	830.661		NA	NA	NA	NA	NA	NA	NA	NA	NA
2453	0.92	884.672		NA	NA	NA	NA	NA	NA	NA	NA	NA
2454	0.92	898.646		NA	NA	NA	NA	NA	NA	NA	NA	NA
2457	0.92	872.648		NA	NA	NA	NA	NA	NA	NA	NA	NA
2462	0.92	622.916		NA	NA	NA	NA	NA	NA	NA	NA	NA
2465	0.92	816.684		NA	NA	NA	NA	NA	NA	NA	NA	NA
2466	0.92	567.891		NA	NA	NA	NA	NA	NA	NA	NA	NA
2467	0.92	916.62		NA	NA	NA	NA	NA	NA	NA	NA	NA
2468	0.92	888.622		NA	NA	NA	NA	NA	NA	NA	NA	NA
2469	0.92	652.711		NA	NA	NA	NA	NA	NA	NA	NA	NA
2470	0.92	668.686		NA	NA	NA	NA	NA	NA	NA	NA	NA
2493	0.92	826.719		NA	NA	NA	NA	NA	NA	NA	NA	NA
2494	0.92	756.736		NA	NA	NA	NA	NA	NA	NA	NA	NA
92	0.93	428.213		NA	NA	NA	NA	NA	NA	NA	NA	NA
93	0.93	266.159		NA	NA	NA	NA	NA	NA	NA	NA	NA
94	0.93	408.763		NA	NA	NA	NA	NA	NA	NA	NA	NA
95	0.93	286.212		NA	NA	NA	NA	NA	NA	NA	NA	NA
96	0.93	357.249		NA	NA	NA	NA	NA	NA	NA	NA	NA
2105	0.93	332.832		NA	NA	NA	NA	NA	NA	NA	NA	NA
2116	0.93	832.659		NA	NA	NA	NA	NA	NA	NA	NA	NA
2146	0.93	810.746		NA	NA	NA	NA	NA	NA	NA	NA	NA
2191	0.93	738.668		NA	NA	NA	NA	NA	NA	NA	NA	NA
2192	0.93	622.759		NA	NA	NA	NA	NA	NA	NA	NA	NA
2202	0.93	680.711		NA	NA	NA	NA	NA	NA	NA	NA	NA
2203	0.93	400.822		NA	NA	NA	NA	NA	NA	NA	NA	NA
2207	0.93	748.698		NA	NA	NA	NA	NA	NA	NA	NA	NA
2209	0.93	301.962		NA	NA	NA	NA	NA	NA	NA	NA	NA
2211	0.93	402.818		NA	NA	NA	NA	NA	NA	NA	NA	NA
2256	0.93	518.73		NA	NA	NA	NA	NA	NA	NA	NA	NA
2288	0.93	384.848		NA	NA	NA	NA	NA	NA	NA	NA	NA
2290	0.93	416.797		NA	NA	NA	NA	NA	NA	NA	NA	NA
2291	0.93	486.782		NA	NA	NA	NA	NA	NA	NA	NA	NA
2298	0.93	658.797		NA	NA	NA	NA	NA	NA	NA	NA	NA
2299	0.93	626.703		NA	NA	NA	NA	NA	NA	NA	NA	NA
2300	0.93	280.821		NA	NA	NA	NA	NA	NA	NA	NA	NA
2302	0.93	452.836		NA	NA	NA	NA	NA	NA	NA	NA	NA
2309	0.93	494.938		NA	NA	NA	NA	NA	NA	NA	NA	NA
2314	0.93	754.643		NA	NA	NA	NA	NA	NA	NA	NA	NA
2315	0.93	736.671		NA	NA	NA	NA	NA	NA	NA	NA	NA
2316	0.93	420.885		NA	NA	NA	NA	NA	NA	NA	NA	NA
2317	0.93	726.64		NA	NA	NA	NA	NA	NA	NA	NA	NA
2318	0.93	864.609		NA	NA	NA	NA	NA	NA	NA	NA	NA
2319	0.93	772.71		NA	NA	NA	NA	NA	NA	NA	NA	NA
2321	0.93	558.717		NA	NA	NA	NA	NA	NA	NA	NA	NA
2325	0.93	434.771		NA	NA	NA	NA	NA	NA	NA	NA	NA
2326	0.93	704.723		NA	NA	NA	NA	NA	NA	NA	NA	NA
2327	0.93	546.951		NA	NA	NA	NA	NA	NA	NA	NA	NA
2329	0.93	556.861		NA	NA	NA	NA	NA	NA	NA	NA	NA
2331	0.93	694.689		NA	NA	NA	NA	NA	NA	NA	NA	NA
2334	0.93	656.8		NA	NA	NA	NA	NA	NA	NA	NA	NA
2336	0.93	758.732		NA	NA	NA	NA	NA	NA	NA	NA	NA
2337	0.93	386.844		NA	NA	NA	NA	NA	NA	NA	NA	NA
2338	0.93	418.795		NA	NA	NA	NA	NA	NA	NA	NA	NA
2339	0.93	594.873		NA	NA	NA	NA	NA	NA	NA	NA	NA
2341	0.93	644.676		NA	NA	NA	NA	NA	NA	NA	NA	NA
2342	0.93	710.665		NA	NA	NA	NA	NA	NA	NA	NA	NA
2344	0.93	594.759		NA	NA	NA	NA	NA	NA	NA	NA	NA
2417	0.93	794.628		NA	NA	NA	NA	NA	NA	NA	NA	NA
2419	0.93	436.862		NA	NA	NA	NA	NA	NA	NA	NA	NA
2420	0.93	442.924		NA	NA	NA	NA	NA	NA	NA	NA	NA
2422	0.93	526.885		NA	NA	NA	NA	NA	NA	NA	NA	NA
2424	0.93	516.734		NA	NA	NA	NA	NA	NA	NA	NA	NA
2425	0.93	700.637		NA	NA	NA	NA	NA	NA	NA	NA	NA
2426	0.93	544.735		NA	NA	NA	NA	NA	NA	NA	NA	NA
2431	0.93	538.796		NA	NA	NA	NA	NA	NA	NA	NA	NA
2432	0.93	742.758		NA	NA	NA	NA	NA	NA	NA	NA	NA
2434	0.93	570.746		NA	NA	NA	NA	NA	NA	NA	NA	NA
2437	0.93	502.757		NA	NA	NA	NA	NA	NA	NA	NA	NA
2438	0.93	764.672		NA	NA	NA	NA	NA	NA	NA	NA	NA
2439	0.93	806.656		NA	NA	NA	NA	NA	NA	NA	NA	NA
2441	0.93	790.683		NA	NA	NA	NA	NA	NA	NA	NA	NA
2442	0.93	554.772		NA	NA	NA	NA	NA	NA	NA	NA	NA
2443	0.93	688.748		NA	NA	NA	NA	NA	NA	NA	NA	NA
2444	0.93	822.631		NA	NA	NA	NA	NA	NA	NA	NA	NA
2458	0.93	788.684		NA	NA	NA	NA	NA	NA	NA	NA	NA
2460	0.93	696.686		NA	NA	NA	NA	NA	NA	NA	NA	NA
2461	0.93	874.642		NA	NA	NA	NA	NA	NA	NA	NA	NA
2464	0.93	732.723		NA	NA	NA	NA	NA	NA	NA	NA	NA
2471	0.93	590.81		NA	NA	NA	NA	NA	NA	NA	NA	NA
2472	0.93	454.831		NA	NA	NA	NA	NA	NA	NA	NA	NA
2476	0.93	506.845		NA	NA	NA	NA	NA	NA	NA	NA	NA
2477	0.93	317.936		NA	NA	NA	NA	NA	NA	NA	NA	NA
2479	0.93	712.662		NA	NA	NA	NA	NA	NA	NA	NA	NA
2480	0.93	574.693		NA	NA	NA	NA	NA	NA	NA	NA	NA
2481	0.93	560.713		NA	NA	NA	NA	NA	NA	NA	NA	NA
2484	0.93	510.912		NA	NA	NA	NA	NA	NA	NA	NA	NA
2485	0.93	684.661		NA	NA	NA	NA	NA	NA	NA	NA	NA
2486	0.93	315.9		NA	NA	NA	NA	NA	NA	NA	NA	NA
2487	0.93	752.647		NA	NA	NA	NA	NA	NA	NA	NA	NA
2488	0.93	602.696		NA	NA	NA	NA	NA	NA	NA	NA	NA
2491	0.93	610.846		NA	NA	NA	NA	NA	NA	NA	NA	NA
2492	0.93	504.852		NA	NA	NA	NA	NA	NA	NA	NA	NA
2495	0.93	890.619		NA	NA	NA	NA	NA	NA	NA	NA	NA
2496	0.93	720.697		NA	NA	NA	NA	NA	NA	NA	NA	NA
2497	0.93	578.899		NA	NA	NA	NA	NA	NA	NA	NA	NA
2499	0.93	674.77		NA	NA	NA	NA	NA	NA	NA	NA	NA
2500	0.93	710.806		NA	NA	NA	NA	NA	NA	NA	NA	NA
2501	0.93	344.947		NA	NA	NA	NA	NA	NA	NA	NA	NA
2502	0.93	820.634		NA	NA	NA	NA	NA	NA	NA	NA	NA
2503	0.93	672.774		NA	NA	NA	NA	NA	NA	NA	NA	NA
2504	0.93	654.707		NA	NA	NA	NA	NA	NA	NA	NA	NA
2505	0.93	846.638		NA	NA	NA	NA	NA	NA	NA	NA	NA
2506	0.93	586.722		NA	NA	NA	NA	NA	NA	NA	NA	NA
2507	0.93	800.712		NA	NA	NA	NA	NA	NA	NA	NA	NA
2508	0.93	762.675		NA	NA	NA	NA	NA	NA	NA	NA	NA
2509	0.93	542.738		NA	NA	NA	NA	NA	NA	NA	NA	NA
2510	0.93	374.814		NA	NA	NA	NA	NA	NA	NA	NA	NA
2511	0.93	606.785		NA	NA	NA	NA	NA	NA	NA	NA	NA
2512	0.93	610.726		NA	NA	NA	NA	NA	NA	NA	NA	NA
2513	0.93	541.138		NA	NA	NA	NA	NA	NA	NA	NA	NA
2514	0.93	848.637		NA	NA	NA	NA	NA	NA	NA	NA	NA
2515	0.93	794.771		NA	NA	NA	NA	NA	NA	NA	NA	NA
2516	0.93	690.746		NA	NA	NA	NA	NA	NA	NA	NA	NA
2517	0.93	796.624		NA	NA	NA	NA	NA	NA	NA	NA	NA
2518	0.93	596.75		NA	NA	NA	NA	NA	NA	NA	NA	NA
2519	0.93	838.607		NA	NA	NA	NA	NA	NA	NA	NA	NA
2520	0.93	299.925		NA	NA	NA	NA	NA	NA	NA	NA	NA
2521	0.93	780.649		NA	NA	NA	NA	NA	NA	NA	NA	NA
2524	0.93	530.977		NA	NA	NA	NA	NA	NA	NA	NA	NA
2525	0.93	768.623		NA	NA	NA	NA	NA	NA	NA	NA	NA
2526	0.93	426.95		NA	NA	NA	NA	NA	NA	NA	NA	NA
2527	0.93	612.723		NA	NA	NA	NA	NA	NA	NA	NA	NA
2528	0.93	328.974		NA	NA	NA	NA	NA	NA	NA	NA	NA
2529	0.93	584.845		NA	NA	NA	NA	NA	NA	NA	NA	NA
2530	0.93	268.965		NA	NA	NA	NA	NA	NA	NA	NA	NA
97	0.94	282.819		NA	NA	NA	NA	NA	NA	NA	NA	NA
98	0.94	357.249		NA	NA	NA	NA	NA	NA	NA	NA	NA
99	0.94	287.927		NA	NA	NA	NA	NA	NA	NA	NA	NA
100	0.94	460.773		NA	NA	NA	NA	NA	NA	NA	NA	NA
101	0.94	492.724		NA	NA	NA	NA	NA	NA	NA	NA	NA
102	0.94	151.951		NA	NA	NA	NA	NA	NA	NA	NA	NA
103	0.94	376.813		NA	NA	NA	NA	NA	NA	NA	NA	NA
104	0.94	396.737		NA	NA	NA	NA	NA	NA	NA	NA	NA
105	0.94	300.884		NA	NA	NA	NA	NA	NA	NA	NA	NA
106	0.94	295.12		NA	NA	NA	NA	NA	NA	NA	NA	NA
2285	0.94	264.845		NA	NA	NA	NA	NA	NA	NA	NA	NA
2287	0.94	250.868		NA	NA	NA	NA	NA	NA	NA	NA	NA
2292	0.94	358.962		NA	NA	NA	NA	NA	NA	NA	NA	NA
2297	0.94	474.753		NA	NA	NA	NA	NA	NA	NA	NA	NA
2301	0.94	232.897		NA	NA	NA	NA	NA	NA	NA	NA	NA
2303	0.94	216.923		NA	NA	NA	NA	NA	NA	NA	NA	NA
2305	0.94	374.936		NA	NA	NA	NA	NA	NA	NA	NA	NA
2306	0.94	352.897		NA	NA	NA	NA	NA	NA	NA	NA	NA
2323	0.94	406.765		NA	NA	NA	NA	NA	NA	NA	NA	NA
2356	0.94	526.771		NA	NA	NA	NA	NA	NA	NA	NA	NA
2360	0.94	480.698		NA	NA	NA	NA	NA	NA	NA	NA	NA
2421	0.94	478.964		NA	NA	NA	NA	NA	NA	NA	NA	NA
2473	0.94	448.749		NA	NA	NA	NA	NA	NA	NA	NA	NA
2474	0.94	506.703		NA	NA	NA	NA	NA	NA	NA	NA	NA
2475	0.94	428.823		NA	NA	NA	NA	NA	NA	NA	NA	NA
2482	0.94	390.791		NA	NA	NA	NA	NA	NA	NA	NA	NA
2483	0.94	686.657		NA	NA	NA	NA	NA	NA	NA	NA	NA
2490	0.94	628.7		NA	NA	NA	NA	NA	NA	NA	NA	NA
2532	0.94	363.926		NA	NA	NA	NA	NA	NA	NA	NA	NA
2533	0.94	450.745		NA	NA	NA	NA	NA	NA	NA	NA	NA
2534	0.94	422.74		NA	NA	NA	NA	NA	NA	NA	NA	NA
2535	0.94	290.975		NA	NA	NA	NA	NA	NA	NA	NA	NA
2536	0.94	254.816		NA	NA	NA	NA	NA	NA	NA	NA	NA
2537	0.94	270.792		NA	NA	NA	NA	NA	NA	NA	NA	NA
2538	0.94	295.936		NA	NA	NA	NA	NA	NA	NA	NA	NA
2539	0.94	464.724		NA	NA	NA	NA	NA	NA	NA	NA	NA
2540	0.94	348.934		NA	NA	NA	NA	NA	NA	NA	NA	NA
2541	0.94	390.91		NA	NA	NA	NA	NA	NA	NA	NA	NA
2543	0.94	112.896		NA	NA	NA	NA	NA	NA	NA	NA	NA
2544	0.94	181.962		NA	NA	NA	NA	NA	NA	NA	NA	NA
2546	0.94	332.96		NA	NA	NA	NA	NA	NA	NA	NA	NA
2548	0.94	222.988		NA	NA	NA	NA	NA	NA	NA	NA	NA
2549	0.94	311.911		NA	NA	NA	NA	NA	NA	NA	NA	NA
2550	0.94	165.967		NA	NA	NA	NA	NA	NA	NA	NA	NA
2551	0.94	329.915		NA	NA	NA	NA	NA	NA	NA	NA	NA
2552	0.94	297.967		NA	NA	NA	NA	NA	NA	NA	NA	NA
2553	0.94	208.973		NA	NA	NA	NA	NA	NA	NA	NA	NA
2559	0.94	326.13		NA	NA	NA	NA	NA	NA	NA	NA	NA
2562	0.94	301.942		NA	NA	NA	NA	NA	NA	NA	NA	NA
2563	0.94	364.908		NA	NA	NA	NA	NA	NA	NA	NA	NA
2564	0.94	200.04		NA	NA	NA	NA	NA	NA	NA	NA	NA
2565	0.94	313.941		NA	NA	NA	NA	NA	NA	NA	NA	NA
2568	0.94	165.988		NA	NA	NA	NA	NA	NA	NA	NA	NA
107	0.95	207.207		NA	NA	NA	NA	NA	NA	NA	NA	NA
108	0.95	104.107		NA	NA	NA	NA	NA	NA	NA	NA	NA
2310	0.95	410.976		NA	NA	NA	NA	NA	NA	NA	NA	NA
2456	0.95	202.069		NA	NA	NA	NA	NA	NA	NA	NA	NA
2523	0.95	197.101		NA	NA	NA	NA	NA	NA	NA	NA	NA
2542	0.95	331.976		NA	NA	NA	NA	NA	NA	NA	NA	NA
2545	0.95	256.941		NA	NA	NA	NA	NA	NA	NA	NA	NA
2547	0.95	222.869		NA	NA	NA	NA	NA	NA	NA	NA	NA
2566	0.95	279.962		NA	NA	NA	NA	NA	NA	NA	NA	NA
2567	0.95	231.938		NA	NA	NA	NA	NA	NA	NA	NA	NA
2569	0.95	192.999		NA	NA	NA	NA	NA	NA	NA	NA	NA
2572	0.95	952.656		NA	NA	NA	NA	NA	NA	NA	NA	NA
2573	0.95	321.883		NA	NA	NA	NA	NA	NA	NA	NA	NA
2574	0.95	180.004		NA	NA	NA	NA	NA	NA	NA	NA	NA
2575	0.95	180.988		NA	NA	NA	NA	NA	NA	NA	NA	NA
2576	0.95	243.183		NA	NA	NA	NA	NA	NA	NA	NA	NA
2577	0.95	256.982		NA	NA	NA	NA	NA	NA	NA	NA	NA
2578	0.95	180.885		NA	NA	NA	NA	NA	NA	NA	NA	NA
2579	0.95	263.989		NA	NA	NA	NA	NA	NA	NA	NA	NA
2580	0.95	289.897		NA	NA	NA	NA	NA	NA	NA	NA	NA
2581	0.95	120.966		NA	NA	NA	NA	NA	NA	NA	NA	NA
2582	0.95	296.066		NA	NA	NA	NA	NA	NA	NA	NA	NA
2583	0.95	150.014		NA	NA	NA	NA	NA	NA	NA	NA	NA
2584	0.95	318.719		NA	NA	NA	NA	NA	NA	NA	NA	NA
2585	0.95	207.014		NA	NA	NA	NA	NA	NA	NA	NA	NA
2586	0.95	302.745		NA	NA	NA	NA	NA	NA	NA	NA	NA
2587	0.95	305.871		NA	NA	NA	NA	NA	NA	NA	NA	NA
2588	0.95	215.965		NA	NA	NA	NA	NA	NA	NA	NA	NA
2589	0.95	96.922		NA	NA	NA	NA	NA	NA	NA	NA	NA
2590	0.95	319.886		NA	NA	NA	NA	NA	NA	NA	NA	NA
2591	0.95	399.989		NA	NA	NA	NA	NA	NA	NA	NA	NA
2592	0.95	219.027		NA	NA	NA	NA	NA	NA	NA	NA	NA
2596	0.95	303.912		NA	NA	NA	NA	NA	NA	NA	NA	NA
2598	0.95	375.065		NA	NA	NA	NA	NA	NA	NA	NA	NA
2602	0.95	149.993		NA	NA	NA	NA	NA	NA	NA	NA	NA
2603	0.95	287.938		NA	NA	NA	NA	NA	NA	NA	NA	NA
2604	0.95	244.787		NA	NA	NA	NA	NA	NA	NA	NA	NA
2605	0.95	396		NA	NA	NA	NA	NA	NA	NA	NA	NA
2608	0.95	261.928		NA	NA	NA	NA	NA	NA	NA	NA	NA
2610	0.95	271.964		NA	NA	NA	NA	NA	NA	NA	NA	NA
2614	0.95	165.014		NA	NA	NA	NA	NA	NA	NA	NA	NA
2616	0.95	191.041		NA	NA	NA	NA	NA	NA	NA	NA	NA
2618	0.95	264.973		NA	NA	NA	NA	NA	NA	NA	NA	NA
2619	0.95	104.993		NA	NA	NA	NA	NA	NA	NA	NA	NA
2620	0.95	285.907		NA	NA	NA	NA	NA	NA	NA	NA	NA
109	0.96	537.065		NA	NA	NA	NA	NA	NA	NA	NA	NA
110	0.96	170.855		NA	NA	NA	NA	NA	NA	NA	NA	NA
111	0.96	323.004		NA	NA	NA	NA	NA	NA	NA	NA	NA
112	0.96	337.171		NA	NA	NA	NA	NA	NA	NA	NA	NA
2459	0.96	126.055		NA	NA	NA	NA	NA	NA	NA	NA	NA
2593	0.96	245.954		NA	NA	NA	NA	NA	NA	NA	NA	NA
2594	0.96	225.034		NA	NA	NA	NA	NA	NA	NA	NA	NA
2595	0.96	214.006		NA	NA	NA	NA	NA	NA	NA	NA	NA
2597	0.96	164.03		NA	NA	NA	NA	NA	NA	NA	NA	NA
2599	0.96	211.976		NA	NA	NA	NA	NA	NA	NA	NA	NA
2600	0.96	414.005		NA	NA	NA	NA	NA	NA	NA	NA	NA
2601	0.96	418.966		NA	NA	NA	NA	NA	NA	NA	NA	NA
2606	0.96	384.989		NA	NA	NA	NA	NA	NA	NA	NA	NA
2607	0.96	364.053		NA	NA	NA	NA	NA	NA	NA	NA	NA
2609	0.96	416.942		NA	NA	NA	NA	NA	NA	NA	NA	NA
2611	0.96	135.003		NA	NA	NA	NA	NA	NA	NA	NA	NA
2612	0.96	384.016		NA	NA	NA	NA	NA	NA	NA	NA	NA
2617	0.96	280.092		NA	NA	NA	NA	NA	NA	NA	NA	NA
2621	0.96	193.983		NA	NA	NA	NA	NA	NA	NA	NA	NA
2622	0.96	380.026		NA	NA	NA	NA	NA	NA	NA	NA	NA
2623	0.96	228.812		NA	NA	NA	NA	NA	NA	NA	NA	NA
2624	0.96	399.09		NA	NA	NA	NA	NA	NA	NA	NA	NA
2625	0.96	132.003		NA	NA	NA	NA	NA	NA	NA	NA	NA
2626	0.96	252.144		NA	NA	NA	NA	NA	NA	NA	NA	NA
2627	0.96	334.943		NA	NA	NA	NA	NA	NA	NA	NA	NA
2628	0.96	196.002		NA	NA	NA	NA	NA	NA	NA	NA	NA
2629	0.96	398.031		NA	NA	NA	NA	NA	NA	NA	NA	NA
2630	0.96	400.966		NA	NA	NA	NA	NA	NA	NA	NA	NA
2631	0.96	362.034		NA	NA	NA	NA	NA	NA	NA	NA	NA
2632	0.96	241.029		NA	NA	NA	NA	NA	NA	NA	NA	NA
2633	0.96	272.977		NA	NA	NA	NA	NA	NA	NA	NA	NA
2634	0.96	279.047		NA	NA	NA	NA	NA	NA	NA	NA	NA
2635	0.96	374.028		NA	NA	NA	NA	NA	NA	NA	NA	NA
2637	0.96	203.15		NA	NA	NA	NA	NA	NA	NA	NA	NA
2638	0.96	189.135		NA	NA	NA	NA	NA	NA	NA	NA	NA
2639	0.96	387.018		NA	NA	NA	NA	NA	NA	NA	NA	NA
2640	0.96	107.966		NA	NA	NA	NA	NA	NA	NA	NA	NA
2641	0.96	269.934		NA	NA	NA	NA	NA	NA	NA	NA	NA
2642	0.96	376.05		NA	NA	NA	NA	NA	NA	NA	NA	NA
2643	0.96	249.038		NA	NA	NA	NA	NA	NA	NA	NA	NA
2644	0.96	430.963		NA	NA	NA	NA	NA	NA	NA	NA	NA
2645	0.96	350.918		NA	NA	NA	NA	NA	NA	NA	NA	NA
2646	0.96	557.112		NA	NA	NA	NA	NA	NA	NA	NA	NA
2647	0.96	296.116		NA	NA	NA	NA	NA	NA	NA	NA	NA
2648	0.96	402.992		NA	NA	NA	NA	NA	NA	NA	NA	NA
2649	0.96	207.998		NA	NA	NA	NA	NA	NA	NA	NA	NA
2650	0.96	223.972		NA	NA	NA	NA	NA	NA	NA	NA	NA
2651	0.96	358.054		NA	NA	NA	NA	NA	NA	NA	NA	NA
2653	0.96	156.027		NA	NA	NA	NA	NA	NA	NA	NA	NA
2654	0.96	185.033		NA	NA	NA	NA	NA	NA	NA	NA	NA
2656	0.96	257.003		NA	NA	NA	NA	NA	NA	NA	NA	NA
2657	0.96	381.01		NA	NA	NA	NA	NA	NA	NA	NA	NA
2659	0.96	253.96		NA	NA	NA	NA	NA	NA	NA	NA	NA
2661	0.96	383.115		NA	NA	NA	NA	NA	NA	NA	NA	NA
2662	0.96	261.011		NA	NA	NA	NA	NA	NA	NA	NA	NA
2663	0.96	414.989		NA	NA	NA	NA	NA	NA	NA	NA	NA
2664	0.96	434.94		NA	NA	NA	NA	NA	NA	NA	NA	NA
2665	0.96	209.957		NA	NA	NA	NA	NA	NA	NA	NA	NA
2666	0.96	360.072		NA	NA	NA	NA	NA	NA	NA	NA	NA
2668	0.96	347.085		NA	NA	NA	NA	NA	NA	NA	NA	NA
2670	0.96	331.11		NA	NA	NA	NA	NA	NA	NA	NA	NA
2672	0.96	169.059		NA	NA	NA	NA	NA	NA	NA	NA	NA
2676	0.96	224.114		NA	NA	NA	NA	NA	NA	NA	NA	NA
2677	0.96	449.068		NA	NA	NA	NA	NA	NA	NA	NA	NA
2678	0.96	570.93		NA	NA	NA	NA	NA	NA	NA	NA	NA
113	0.97	247.14		NA	NA	NA	NA	NA	NA	NA	NA	NA
114	0.97	661.086		NA	NA	NA	NA	NA	NA	NA	NA	NA
115	0.97	548.171		NA	NA	NA	NA	NA	NA	NA	NA	NA
116	0.97	240.866		NA	NA	NA	NA	NA	NA	NA	NA	NA
117	0.97	611.082		NA	NA	NA	NA	NA	NA	NA	NA	NA
118	0.97	875.273		NA	NA	NA	NA	NA	NA	NA	NA	NA
119	0.97	1165.26		NA	NA	NA	NA	NA	NA	NA	NA	NA
2554	0.97	880.234		NA	NA	NA	NA	NA	NA	NA	NA	NA
2555	0.97	615.094		NA	NA	NA	NA	NA	NA	NA	NA	NA
2558	0.97	655.167		NA	NA	NA	NA	NA	NA	NA	NA	NA
2560	0.97	855.088		NA	NA	NA	NA	NA	NA	NA	NA	NA
2561	0.97	876.258		NA	NA	NA	NA	NA	NA	NA	NA	NA
2570	0.97	174.02		NA	NA	NA	NA	NA	NA	NA	NA	NA
2571	0.97	439.038		NA	NA	NA	NA	NA	NA	NA	NA	NA
2658	0.97	313.051		NA	NA	NA	NA	NA	NA	NA	NA	NA
2660	0.97	538.982		NA	NA	NA	NA	NA	NA	NA	NA	NA
2667	0.97	441.075		NA	NA	NA	NA	NA	NA	NA	NA	NA
2669	0.97	433.093		NA	NA	NA	NA	NA	NA	NA	NA	NA
2671	0.97	170.044		NA	NA	NA	NA	NA	NA	NA	NA	NA
2673	0.97	203.053		NA	NA	NA	NA	NA	NA	NA	NA	NA
2674	0.97	189.994		NA	NA	NA	NA	NA	NA	NA	NA	NA
2675	0.97	143.082		NA	NA	NA	NA	NA	NA	NA	NA	NA
2679	0.97	455.116		NA	NA	NA	NA	NA	NA	NA	NA	NA
2680	0.97	554.956		NA	NA	NA	NA	NA	NA	NA	NA	NA
2681	0.97	496.997		NA	NA	NA	NA	NA	NA	NA	NA	NA
2682	0.97	612.05		NA	NA	NA	NA	NA	NA	NA	NA	NA
2683	0.97	481.023		NA	NA	NA	NA	NA	NA	NA	NA	NA
2684	0.97	485.058		NA	NA	NA	NA	NA	NA	NA	NA	NA
2685	0.97	711.131		NA	NA	NA	NA	NA	NA	NA	NA	NA
2686	0.97	556.122		NA	NA	NA	NA	NA	NA	NA	NA	NA
2687	0.97	572.096		NA	NA	NA	NA	NA	NA	NA	NA	NA
2688	0.97	700.171		NA	NA	NA	NA	NA	NA	NA	NA	NA
2689	0.97	330.931		NA	NA	NA	NA	NA	NA	NA	NA	NA
2690	0.97	588.071		NA	NA	NA	NA	NA	NA	NA	NA	NA
2691	0.97	206.102		NA	NA	NA	NA	NA	NA	NA	NA	NA
2692	0.97	233.064		NA	NA	NA	NA	NA	NA	NA	NA	NA
2693	0.97	538.118		NA	NA	NA	NA	NA	NA	NA	NA	NA
2694	0.97	839.113		NA	NA	NA	NA	NA	NA	NA	NA	NA
2695	0.97	533.157		NA	NA	NA	NA	NA	NA	NA	NA	NA
2696	0.97	520.125		NA	NA	NA	NA	NA	NA	NA	NA	NA
2697	0.97	534.141		NA	NA	NA	NA	NA	NA	NA	NA	NA
2699	0.97	110.022		NA	NA	NA	NA	NA	NA	NA	NA	NA
2700	0.97	583.146		NA	NA	NA	NA	NA	NA	NA	NA	NA
2701	0.97	258.11		NA	NA	NA	NA	NA	NA	NA	NA	NA
2702	0.97	423.064		NA	NA	NA	NA	NA	NA	NA	NA	NA
2703	0.97	536.099		NA	NA	NA	NA	NA	NA	NA	NA	NA
2704	0.97	549.131		NA	NA	NA	NA	NA	NA	NA	NA	NA
2705	0.97	550.115		NA	NA	NA	NA	NA	NA	NA	NA	NA
2706	0.97	599.119		NA	NA	NA	NA	NA	NA	NA	NA	NA
2707	0.97	570.066		NA	NA	NA	NA	NA	NA	NA	NA	NA
2708	0.97	254.106		NA	NA	NA	NA	NA	NA	NA	NA	NA
2709	0.97	353.084		NA	NA	NA	NA	NA	NA	NA	NA	NA
2710	0.97	566.088		NA	NA	NA	NA	NA	NA	NA	NA	NA
2711	0.97	304.15		NA	NA	NA	NA	NA	NA	NA	NA	NA
2712	0.97	439.142		NA	NA	NA	NA	NA	NA	NA	NA	NA
2713	0.97	455.012		NA	NA	NA	NA	NA	NA	NA	NA	NA
2714	0.97	524.016		NA	NA	NA	NA	NA	NA	NA	NA	NA
2717	0.97	527.158		NA	NA	NA	NA	NA	NA	NA	NA	NA
2718	0.97	337.11		NA	NA	NA	NA	NA	NA	NA	NA	NA
2719	0.97	266.123		NA	NA	NA	NA	NA	NA	NA	NA	NA
2722	0.97	101.071		NA	NA	NA	NA	NA	NA	NA	NA	NA
2723	0.97	336.072		NA	NA	NA	NA	NA	NA	NA	NA	NA
2724	0.97	275.124		NA	NA	NA	NA	NA	NA	NA	NA	NA
2725	0.97	218.025		NA	NA	NA	NA	NA	NA	NA	NA	NA
2726	0.97	291.068		NA	NA	NA	NA	NA	NA	NA	NA	NA
2727	0.97	294.118		NA	NA	NA	NA	NA	NA	NA	NA	NA
2728	0.97	113.071		NA	NA	NA	NA	NA	NA	NA	NA	NA
2729	0.97	160.037		NA	NA	NA	NA	NA	NA	NA	NA	NA
2730	0.97	896.208		NA	NA	NA	NA	NA	NA	NA	NA	NA
2731	0.97	213.087		NA	NA	NA	NA	NA	NA	NA	NA	NA
2732	0.97	106.032		NA	NA	NA	NA	NA	NA	NA	NA	NA
120	0.98	542.173		NA	NA	NA	NA	NA	NA	NA	NA	NA
121	0.98	184.072		NA	NA	NA	NA	NA	NA	NA	NA	NA
122	0.98	288.03		NA	NA	NA	NA	NA	NA	NA	NA	NA
123	0.98	159.077		NA	NA	NA	NA	NA	NA	NA	NA	NA
124	0.98	883.254		NA	NA	NA	NA	NA	NA	NA	NA	NA
125	0.98	434.187		NA	NA	NA	NA	NA	NA	NA	NA	NA
126	0.98	997.283		NA	NA	NA	NA	NA	NA	NA	NA	NA
127	0.98	564.214		NA	NA	NA	NA	NA	NA	NA	NA	NA
128	0.98	953.198		NA	NA	NA	NA	NA	NA	NA	NA	NA
129	0.98	937.215		NA	NA	NA	NA	NA	NA	NA	NA	NA
130	0.98	652.23		NA	NA	NA	NA	NA	NA	NA	NA	NA
131	0.98	1449.42		NA	NA	NA	NA	NA	NA	NA	NA	NA
133	0.98	446.187		NA	NA	NA	NA	NA	NA	NA	NA	NA
134	0.98	475.175		NA	NA	NA	NA	NA	NA	NA	NA	NA
135	0.98	619.206		NA	NA	NA	NA	NA	NA	NA	NA	NA
136	0.98	316.052		NA	NA	NA	NA	NA	NA	NA	NA	NA
137	0.98	448.166		NA	NA	NA	NA	NA	NA	NA	NA	NA
2556	0.98	765.181		NA	NA	NA	NA	NA	NA	NA	NA	NA
2613	0.98	236.994		NA	NA	NA	NA	NA	NA	NA	NA	NA
2615	0.98	246.096		NA	NA	NA	NA	NA	NA	NA	NA	NA
2652	0.98	151.047		NA	NA	NA	NA	NA	NA	NA	NA	NA
2720	0.98	130.05		NA	NA	NA	NA	NA	NA	NA	NA	NA
2721	0.98	219.047		NA	NA	NA	NA	NA	NA	NA	NA	NA
2733	0.98	323.074		NA	NA	NA	NA	NA	NA	NA	NA	NA
2734	0.98	827.174		NA	NA	NA	NA	NA	NA	NA	NA	NA
2735	0.98	781.155		NA	NA	NA	NA	NA	NA	NA	NA	NA
2736	0.98	1107.3		NA	NA	NA	NA	NA	NA	NA	NA	NA
2737	0.98	925.263		NA	NA	NA	NA	NA	NA	NA	NA	NA
2738	0.98	102.055		NA	NA	NA	NA	NA	NA	NA	NA	NA
2739	0.98	291.118		NA	NA	NA	NA	NA	NA	NA	NA	NA
2740	0.98	365.105		NA	NA	NA	NA	NA	NA	NA	NA	NA
2741	0.98	532.104		NA	NA	NA	NA	NA	NA	NA	NA	NA
2742	0.98	882.107		NA	NA	NA	NA	NA	NA	NA	NA	NA
2743	0.98	352.046		NA	NA	NA	NA	NA	NA	NA	NA	NA
2744	0.98	567.009		NA	NA	NA	NA	NA	NA	NA	NA	NA
2745	0.98	866.132		NA	NA	NA	NA	NA	NA	NA	NA	NA
2746	0.98	139.915		NA	NA	NA	NA	NA	NA	NA	NA	NA
2747	0.98	843.148		NA	NA	NA	NA	NA	NA	NA	NA	NA
2748	0.98	892.232		NA	NA	NA	NA	NA	NA	NA	NA	NA
2754	0.98	293.063		NA	NA	NA	NA	NA	NA	NA	NA	NA
2768	0.98	236.113		NA	NA	NA	NA	NA	NA	NA	NA	NA
2770	0.98	432.171		NA	NA	NA	NA	NA	NA	NA	NA	NA
2772	0.98	273.108		NA	NA	NA	NA	NA	NA	NA	NA	NA
2773	0.98	104.071		NA	NA	NA	NA	NA	NA	NA	NA	NA
2774	0.98	120.066		NA	NA	NA	NA	NA	NA	NA	NA	NA
2775	0.98	133.06		NA	NA	NA	NA	NA	NA	NA	NA	NA
2779	0.98	90.0552		NA	NA	NA	NA	NA	NA	NA	NA	NA
2783	0.98	309.129		NA	NA	NA	NA	NA	NA	NA	NA	NA
2787	0.98	279.119		NA	NA	NA	NA	NA	NA	NA	NA	NA
2791	0.98	176.102		NA	NA	NA	NA	NA	NA	NA	NA	NA
2794	0.98	263.074		NA	NA	NA	NA	NA	NA	NA	NA	NA
2795	0.98	155.041		NA	NA	NA	NA	NA	NA	NA	NA	NA
2797	0.98	310.114		NA	NA	NA	NA	NA	NA	NA	NA	NA
2798	0.98	909.125		NA	NA	NA	NA	NA	NA	NA	NA	NA
2799	0.98	417.16		NA	NA	NA	NA	NA	NA	NA	NA	NA
2800	0.98	678.188		NA	NA	NA	NA	NA	NA	NA	NA	NA
2801	0.98	536.183		NA	NA	NA	NA	NA	NA	NA	NA	NA
2802	0.98	164.092		NA	NA	NA	NA	NA	NA	NA	NA	NA
2803	0.98	1139.25		NA	NA	NA	NA	NA	NA	NA	NA	NA
2804	0.98	292.168		NA	NA	NA	NA	NA	NA	NA	NA	NA
2805	0.98	223.081		NA	NA	NA	NA	NA	NA	NA	NA	NA
2810	0.98	516.127		NA	NA	NA	NA	NA	NA	NA	NA	NA
2812	0.98	450.083		NA	NA	NA	NA	NA	NA	NA	NA	NA
2813	0.98	551.034		NA	NA	NA	NA	NA	NA	NA	NA	NA
2814	0.98	129.066		NA	NA	NA	NA	NA	NA	NA	NA	NA
138	0.99	666.124		NA	NA	NA	NA	NA	NA	NA	NA	NA
139	0.99	418.156		NA	NA	NA	NA	NA	NA	NA	NA	NA
140	0.99	494.154		NA	NA	NA	NA	NA	NA	NA	NA	NA
141	0.99	490.177		NA	NA	NA	NA	NA	NA	NA	NA	NA
142	0.99	476.161		NA	NA	NA	NA	NA	NA	NA	NA	NA
143	0.99	1391.46		NA	NA	NA	NA	NA	NA	NA	NA	NA
144	0.99	724.199		NA	NA	NA	NA	NA	NA	NA	NA	NA
145	0.99	818.277		NA	NA	NA	NA	NA	NA	NA	NA	NA
146	0.99	400.181		NA	NA	NA	NA	NA	NA	NA	NA	NA
147	0.99	664.117		NA	NA	NA	NA	NA	NA	NA	NA	NA
148	0.99	147.023		NA	NA	NA	NA	NA	NA	NA	NA	NA
149	0.99	1006.23		NA	NA	NA	NA	NA	NA	NA	NA	NA
2715	0.99	501.031		NA	NA	NA	NA	NA	NA	NA	NA	NA
2749	0.99	466.057		NA	NA	NA	NA	NA	NA	NA	NA	NA
2750	0.99	145.05		NA	NA	NA	NA	NA	NA	NA	NA	NA
2752	0.99	180.087		NA	NA	NA	NA	NA	NA	NA	NA	NA
2753	0.99	707.222		NA	NA	NA	NA	NA	NA	NA	NA	NA
2756	0.99	808.174		NA	NA	NA	NA	NA	NA	NA	NA	NA
2760	0.99	127.039		NA	NA	NA	NA	NA	NA	NA	NA	NA
2761	0.99	214.071		NA	NA	NA	NA	NA	NA	NA	NA	NA
2763	0.99	278.069		NA	NA	NA	NA	NA	NA	NA	NA	NA
2765	0.99	462.182		NA	NA	NA	NA	NA	NA	NA	NA	NA
2769	0.99	316.186		NA	NA	NA	NA	NA	NA	NA	NA	NA
2776	0.99	522.203		NA	NA	NA	NA	NA	NA	NA	NA	NA
2778	0.99	1049.34		NA	NA	NA	NA	NA	NA	NA	NA	NA
2782	0.99	276.118		NA	NA	NA	NA	NA	NA	NA	NA	NA
2784	0.99	152.038		NA	NA	NA	NA	NA	NA	NA	NA	NA
2785	0.99	148.061		NA	NA	NA	NA	NA	NA	NA	NA	NA
2790	0.99	296.096		NA	NA	NA	NA	NA	NA	NA	NA	NA
2792	0.99	217.082		NA	NA	NA	NA	NA	NA	NA	NA	NA
2793	0.99	134.045		NA	NA	NA	NA	NA	NA	NA	NA	NA
2796	0.99	181.071		NA	NA	NA	NA	NA	NA	NA	NA	NA
2806	0.99	314.105		NA	NA	NA	NA	NA	NA	NA	NA	NA
2807	0.99	482.031		NA	NA	NA	NA	NA	NA	NA	NA	NA
2809	0.99	792.2		NA	NA	NA	NA	NA	NA	NA	NA	NA
2811	0.99	859.12		NA	NA	NA	NA	NA	NA	NA	NA	NA
2815	0.99	402.161		NA	NA	NA	NA	NA	NA	NA	NA	NA
2816	0.99	191.103		NA	NA	NA	NA	NA	NA	NA	NA	NA
2818	0.99	1065.31		NA	NA	NA	NA	NA	NA	NA	NA	NA
2819	0.99	836.271		NA	NA	NA	NA	NA	NA	NA	NA	NA
2822	0.99	176.056		NA	NA	NA	NA	NA	NA	NA	NA	NA
2823	0.99	196.062		NA	NA	NA	NA	NA	NA	NA	NA	NA
2824	0.99	531.191		NA	NA	NA	NA	NA	NA	NA	NA	NA
2825	0.99	133.05		NA	NA	NA	NA	NA	NA	NA	NA	NA
2826	0.99	335.072		NA	NA	NA	NA	NA	NA	NA	NA	NA
2827	0.99	305.134		NA	NA	NA	NA	NA	NA	NA	NA	NA
2828	0.99	315.093		NA	NA	NA	NA	NA	NA	NA	NA	NA
2829	0.99	249.108		NA	NA	NA	NA	NA	NA	NA	NA	NA
2830	0.99	230.048		NA	NA	NA	NA	NA	NA	NA	NA	NA
2831	0.99	342.124		NA	NA	NA	NA	NA	NA	NA	NA	NA
2832	0.99	177.062		NA	NA	NA	NA	NA	NA	NA	NA	NA
150	1	1044.38		NA	NA	NA	NA	NA	NA	NA	NA	NA
151	1	702.267		NA	NA	NA	NA	NA	NA	NA	NA	NA
152	1	665.12		NA	NA	NA	NA	NA	NA	NA	NA	NA
153	1	471.209		NA	NA	NA	NA	NA	NA	NA	NA	NA
154	1	622.215		NA	NA	NA	NA	NA	NA	NA	NA	NA
155	1	1386.5		NA	NA	NA	NA	NA	NA	NA	NA	NA
156	1	458.187		NA	NA	NA	NA	NA	NA	NA	NA	NA
157	1	759.163		NA	NA	NA	NA	NA	NA	NA	NA	NA
158	1	1045.29		NA	NA	NA	NA	NA	NA	NA	NA	NA
159	1	783.218		NA	NA	NA	NA	NA	NA	NA	NA	NA
160	1	703.171		NA	NA	NA	NA	NA	NA	NA	NA	NA
161	1	571.235		NA	NA	NA	NA	NA	NA	NA	NA	NA
162	1	134.118		NA	NA	NA	NA	NA	NA	NA	NA	NA
163	1	118.079		NA	NA	NA	NA	NA	NA	NA	NA	NA
2698	1	202.052		NA	NA	NA	NA	NA	NA	NA	NA	NA
2755	1	314.091		NA	NA	NA	NA	NA	NA	NA	NA	NA
2759	1	202.108		NA	NA	NA	NA	NA	NA	NA	NA	NA
2762	1	259.081		NA	NA	NA	NA	NA	NA	NA	NA	NA
2764	1	232.082		NA	NA	NA	NA	NA	NA	NA	NA	NA
2766	1	97.0287		NA	NA	NA	NA	NA	NA	NA	NA	NA
2767	1	360.15		NA	NA	NA	NA	NA	NA	NA	NA	NA
2777	1	93.0549		NA	NA	NA	NA	NA	NA	NA	NA	NA
2780	1	286.113		NA	NA	NA	NA	NA	NA	NA	NA	NA
2789	1	289.092		NA	NA	NA	NA	NA	NA	NA	NA	NA
2817	1	505.178		NA	NA	NA	NA	NA	NA	NA	NA	NA
2820	1	685.24		NA	NA	NA	NA	NA	NA	NA	NA	NA
2833	1	99.0443		NA	NA	NA	NA	NA	NA	NA	NA	NA
2834	1	247.08		NA	NA	NA	NA	NA	NA	NA	NA	NA
2836	1	370.17		NA	NA	NA	NA	NA	NA	NA	NA	NA
2837	1	302.134		NA	NA	NA	NA	NA	NA	NA	NA	NA
2845	1	287.124		NA	NA	NA	NA	NA	NA	NA	NA	NA
2846	1	161.093		NA	NA	NA	NA	NA	NA	NA	NA	NA
2847	1	504.193		NA	NA	NA	NA	NA	NA	NA	NA	NA
2849	1	441.101		NA	NA	NA	NA	NA	NA	NA	NA	NA
2850	1	444.066		NA	NA	NA	NA	NA	NA	NA	NA	NA
2851	1	373.072		NA	NA	NA	NA	NA	NA	NA	NA	NA
2852	1	205.119		NA	NA	NA	NA	NA	NA	NA	NA	NA
2853	1	428.089		NA	NA	NA	NA	NA	NA	NA	NA	NA
2854	1	233.063		NA	NA	NA	NA	NA	NA	NA	NA	NA
164	1.01	367.17		NA	NA	NA	NA	NA	NA	NA	NA	NA
165	1.01	109.029		NA	NA	NA	NA	NA	NA	NA	NA	NA
166	1.01	353.155		NA	NA	NA	NA	NA	NA	NA	NA	NA
167	1.01	427.103		NA	NA	NA	NA	NA	NA	NA	NA	NA
168	1.01	586.209		NA	NA	NA	NA	NA	NA	NA	NA	NA
170	1.01	427.098		NA	NA	NA	NA	NA	NA	NA	NA	NA
2757	1.01	282.118		NA	NA	NA	NA	NA	NA	NA	NA	NA
2758	1.01	234.097		NA	NA	NA	NA	NA	NA	NA	NA	NA
2781	1.01	251.075		NA	NA	NA	NA	NA	NA	NA	NA	NA
2835	1.01	278.123		NA	NA	NA	NA	NA	NA	NA	NA	NA
2840	1.01	351.069		NA	NA	NA	NA	NA	NA	NA	NA	NA
2842	1.01	263.016		NA	NA	NA	NA	NA	NA	NA	NA	NA
2843	1.01	325.043		NA	NA	NA	NA	NA	NA	NA	NA	NA
2844	1.01	302.027		NA	NA	NA	NA	NA	NA	NA	NA	NA
2856	1.01	624.235		NA	NA	NA	NA	NA	NA	NA	NA	NA
2857	1.01	348.07		NA	NA	NA	NA	NA	NA	NA	NA	NA
2858	1.01	272.134		NA	NA	NA	NA	NA	NA	NA	NA	NA
2859	1.01	645.163		NA	NA	NA	NA	NA	NA	NA	NA	NA
2860	1.01	150.077		NA	NA	NA	NA	NA	NA	NA	NA	NA
2861	1.01	116.035		NA	NA	NA	NA	NA	NA	NA	NA	NA
2862	1.01	308.108		NA	NA	NA	NA	NA	NA	NA	NA	NA
2863	1.01	286.053		NA	NA	NA	NA	NA	NA	NA	NA	NA
2864	1.01	174.04		NA	NA	NA	NA	NA	NA	NA	NA	NA
2865	1.01	361.053		NA	NA	NA	NA	NA	NA	NA	NA	NA
2866	1.01	285.118		NA	NA	NA	NA	NA	NA	NA	NA	NA
2867	1.01	246.061		NA	NA	NA	NA	NA	NA	NA	NA	NA
2868	1.01	244.091		NA	NA	NA	NA	NA	NA	NA	NA	NA
2869	1.01	144.066		NA	NA	NA	NA	NA	NA	NA	NA	NA
2870	1.01	271.082		NA	NA	NA	NA	NA	NA	NA	NA	NA
2871	1.01	236.149		NA	NA	NA	NA	NA	NA	NA	NA	NA
2873	1.01	187.108		NA	NA	NA	NA	NA	NA	NA	NA	NA
2874	1.01	134.082		NA	NA	NA	NA	NA	NA	NA	NA	NA
2885	1.01	184.063		NA	NA	NA	NA	NA	NA	NA	NA	NA
2887	1.01	208.061		NA	NA	NA	NA	NA	NA	NA	NA	NA
2888	1.01	199.063		NA	NA	NA	NA	NA	NA	NA	NA	NA
171	1.02	406.143		NA	NA	NA	NA	NA	NA	NA	NA	NA
172	1.02	1023.15		NA	NA	NA	NA	NA	NA	NA	NA	NA
173	1.02	412.163		NA	NA	NA	NA	NA	NA	NA	NA	NA
174	1.02	1078.33		NA	NA	NA	NA	NA	NA	NA	NA	NA
175	1.02	395.148		NA	NA	NA	NA	NA	NA	NA	NA	NA
176	1.02	431.116		NA	NA	NA	NA	NA	NA	NA	NA	NA
177	1.02	476.126		NA	NA	NA	NA	NA	NA	NA	NA	NA
178	1.02	444.154		NA	NA	NA	NA	NA	NA	NA	NA	NA
179	1.02	736.211		NA	NA	NA	NA	NA	NA	NA	NA	NA
2838	1.02	425.176		NA	NA	NA	NA	NA	NA	NA	NA	NA
2839	1.02	549.029		NA	NA	NA	NA	NA	NA	NA	NA	NA
2875	1.02	511.073		NA	NA	NA	NA	NA	NA	NA	NA	NA
2876	1.02	330.137		NA	NA	NA	NA	NA	NA	NA	NA	NA
2877	1.02	443.116		NA	NA	NA	NA	NA	NA	NA	NA	NA
2879	1.02	340.123		NA	NA	NA	NA	NA	NA	NA	NA	NA
2880	1.02	590.169		NA	NA	NA	NA	NA	NA	NA	NA	NA
2881	1.02	724.137		NA	NA	NA	NA	NA	NA	NA	NA	NA
2882	1.02	562.083		NA	NA	NA	NA	NA	NA	NA	NA	NA
2883	1.02	741.166		NA	NA	NA	NA	NA	NA	NA	NA	NA
2911	1.02	179.052		NA	NA	NA	NA	NA	NA	NA	NA	NA
2914	1.02	662.214		NA	NA	NA	NA	NA	NA	NA	NA	NA
2945	1.02	109.03		NA	NA	NA	NA	NA	NA	NA	NA	NA
2979	1.02	762.096		NA	NA	NA	NA	NA	NA	NA	NA	NA
2980	1.02	513.062		NA	NA	NA	NA	NA	NA	NA	NA	NA
2981	1.02	1099.26		NA	NA	NA	NA	NA	NA	NA	NA	NA
2982	1.02	471.096		NA	NA	NA	NA	NA	NA	NA	NA	NA
2983	1.02	545.052		NA	NA	NA	NA	NA	NA	NA	NA	NA
2986	1.02	578.057		NA	NA	NA	NA	NA	NA	NA	NA	NA
2987	1.02	757.14		NA	NA	NA	NA	NA	NA	NA	NA	NA
2988	1.02	296.134		NA	NA	NA	NA	NA	NA	NA	NA	NA
2989	1.02	295.102		NA	NA	NA	NA	NA	NA	NA	NA	NA
2990	1.02	529.078		NA	NA	NA	NA	NA	NA	NA	NA	NA
2991	1.02	218.102		NA	NA	NA	NA	NA	NA	NA	NA	NA
2992	1.02	557.131		NA	NA	NA	NA	NA	NA	NA	NA	NA
2993	1.02	1100.2		NA	NA	NA	NA	NA	NA	NA	NA	NA
2994	1.02	507.095		NA	NA	NA	NA	NA	NA	NA	NA	NA
2995	1.02	1083.28		NA	NA	NA	NA	NA	NA	NA	NA	NA
2997	1.02	475.105		NA	NA	NA	NA	NA	NA	NA	NA	NA
2998	1.02	719.185		NA	NA	NA	NA	NA	NA	NA	NA	NA
2999	1.02	498.164		NA	NA	NA	NA	NA	NA	NA	NA	NA
3000	1.02	178.071		NA	NA	NA	NA	NA	NA	NA	NA	NA
3001	1.02	330.119		NA	NA	NA	NA	NA	NA	NA	NA	NA
3002	1.02	227.064		NA	NA	NA	NA	NA	NA	NA	NA	NA
3003	1.02	607.205		NA	NA	NA	NA	NA	NA	NA	NA	NA
3005	1.02	173.093		NA	NA	NA	NA	NA	NA	NA	NA	NA
3007	1.02	218.066		NA	NA	NA	NA	NA	NA	NA	NA	NA
3008	1.02	242.085		NA	NA	NA	NA	NA	NA	NA	NA	NA
3010	1.02	493.079		NA	NA	NA	NA	NA	NA	NA	NA	NA
3011	1.02	746.123		NA	NA	NA	NA	NA	NA	NA	NA	NA
3012	1.02	204.087		NA	NA	NA	NA	NA	NA	NA	NA	NA
3016	1.02	222.098		NA	NA	NA	NA	NA	NA	NA	NA	NA
3047	1.02	133.05		NA	NA	NA	NA	NA	NA	NA	NA	NA
3067	1.02	458.17		NA	NA	NA	NA	NA	NA	NA	NA	NA
3070	1.02	1078.22		NA	NA	NA	NA	NA	NA	NA	NA	NA
180	1.03	1112.27		NA	NA	NA	NA	NA	NA	NA	NA	NA
181	1.03	1095.25		NA	NA	NA	NA	NA	NA	NA	NA	NA
182	1.03	933.2		NA	NA	NA	NA	NA	NA	NA	NA	NA
183	1.03	460.202		NA	NA	NA	NA	NA	NA	NA	NA	NA
184	1.03	1488.34		NA	NA	NA	NA	NA	NA	NA	NA	NA
185	1.03	160.098		NA	NA	NA	NA	NA	NA	NA	NA	NA
186	1.03	524.198		NA	NA	NA	NA	NA	NA	NA	NA	NA
187	1.03	861.149		NA	NA	NA	NA	NA	NA	NA	NA	NA
188	1.03	1120.73		NA	NA	NA	NA	NA	NA	NA	NA	NA
189	1.03	465.075		NA	NA	NA	NA	NA	NA	NA	NA	NA
190	1.03	1153.17		NA	NA	NA	NA	NA	NA	NA	NA	NA
191	1.03	219.096		NA	NA	NA	NA	NA	NA	NA	NA	NA
192	1.03	1129.74		NA	NA	NA	NA	NA	NA	NA	NA	NA
193	1.03	952.637		NA	NA	NA	NA	NA	NA	NA	NA	NA
194	1.03	960.644		NA	NA	NA	NA	NA	NA	NA	NA	NA
195	1.03	238.038		NA	NA	NA	NA	NA	NA	NA	NA	NA
196	1.03	943.65		NA	NA	NA	NA	NA	NA	NA	NA	NA
197	1.03	796.272		NA	NA	NA	NA	NA	NA	NA	NA	NA
198	1.03	413.122		NA	NA	NA	NA	NA	NA	NA	NA	NA
199	1.03	499.106		NA	NA	NA	NA	NA	NA	NA	NA	NA
200	1.03	915.179		NA	NA	NA	NA	NA	NA	NA	NA	NA
201	1.03	694.09		NA	NA	NA	NA	NA	NA	NA	NA	NA
2841	1.03	247.063		NA	NA	NA	NA	NA	NA	NA	NA	NA
2872	1.03	242.07		NA	NA	NA	NA	NA	NA	NA	NA	NA
2884	1.03	168.066		NA	NA	NA	NA	NA	NA	NA	NA	NA
2900	1.03	736.103		NA	NA	NA	NA	NA	NA	NA	NA	NA
2906	1.03	128.071		NA	NA	NA	NA	NA	NA	NA	NA	NA
2925	1.03	162.077		NA	NA	NA	NA	NA	NA	NA	NA	NA
2930	1.03	115.039		NA	NA	NA	NA	NA	NA	NA	NA	NA
2939	1.03	753.13		NA	NA	NA	NA	NA	NA	NA	NA	NA
2942	1.03	427.138		NA	NA	NA	NA	NA	NA	NA	NA	NA
2953	1.03	481.108		NA	NA	NA	NA	NA	NA	NA	NA	NA
2955	1.03	137.08		NA	NA	NA	NA	NA	NA	NA	NA	NA
2961	1.03	204.052		NA	NA	NA	NA	NA	NA	NA	NA	NA
2966	1.03	394.095		NA	NA	NA	NA	NA	NA	NA	NA	NA
2967	1.03	613.159		NA	NA	NA	NA	NA	NA	NA	NA	NA
2972	1.03	377.068		NA	NA	NA	NA	NA	NA	NA	NA	NA
2976	1.03	174.077		NA	NA	NA	NA	NA	NA	NA	NA	NA
2984	1.03	232.122		NA	NA	NA	NA	NA	NA	NA	NA	NA
2996	1.03	478.16		NA	NA	NA	NA	NA	NA	NA	NA	NA
3004	1.03	758.079		NA	NA	NA	NA	NA	NA	NA	NA	NA
3009	1.03	136.061		NA	NA	NA	NA	NA	NA	NA	NA	NA
3014	1.03	147.067		NA	NA	NA	NA	NA	NA	NA	NA	NA
3032	1.03	129.055		NA	NA	NA	NA	NA	NA	NA	NA	NA
3041	1.03	225.061		NA	NA	NA	NA	NA	NA	NA	NA	NA
3045	1.03	114.055		NA	NA	NA	NA	NA	NA	NA	NA	NA
3054	1.03	661.102		NA	NA	NA	NA	NA	NA	NA	NA	NA
3069	1.03	316.16		NA	NA	NA	NA	NA	NA	NA	NA	NA
3071	1.03	415.024		NA	NA	NA	NA	NA	NA	NA	NA	NA
3072	1.03	499.114		NA	NA	NA	NA	NA	NA	NA	NA	NA
3073	1.03	279.071		NA	NA	NA	NA	NA	NA	NA	NA	NA
3074	1.03	299.115		NA	NA	NA	NA	NA	NA	NA	NA	NA
3076	1.03	740.111		NA	NA	NA	NA	NA	NA	NA	NA	NA
3077	1.03	515.092		NA	NA	NA	NA	NA	NA	NA	NA	NA
3078	1.03	515.076		NA	NA	NA	NA	NA	NA	NA	NA	NA
3079	1.03	932.701		NA	NA	NA	NA	NA	NA	NA	NA	NA
3080	1.03	318.041		NA	NA	NA	NA	NA	NA	NA	NA	NA
3081	1.03	397.997		NA	NA	NA	NA	NA	NA	NA	NA	NA
3082	1.03	581.145		NA	NA	NA	NA	NA	NA	NA	NA	NA
3083	1.03	741.058		NA	NA	NA	NA	NA	NA	NA	NA	NA
3084	1.03	160.099		NA	NA	NA	NA	NA	NA	NA	NA	NA
3085	1.03	337.123		NA	NA	NA	NA	NA	NA	NA	NA	NA
3086	1.03	1121.23		NA	NA	NA	NA	NA	NA	NA	NA	NA
3087	1.03	568.19		NA	NA	NA	NA	NA	NA	NA	NA	NA
3088	1.03	354.139		NA	NA	NA	NA	NA	NA	NA	NA	NA
3089	1.03	567.143		NA	NA	NA	NA	NA	NA	NA	NA	NA
3091	1.03	91.0392		NA	NA	NA	NA	NA	NA	NA	NA	NA
3092	1.03	761.643		NA	NA	NA	NA	NA	NA	NA	NA	NA
3093	1.03	202.072		NA	NA	NA	NA	NA	NA	NA	NA	NA
3094	1.03	192.087		NA	NA	NA	NA	NA	NA	NA	NA	NA
3095	1.03	180.033		NA	NA	NA	NA	NA	NA	NA	NA	NA
202	1.04	445.095		NA	NA	NA	NA	NA	NA	NA	NA	NA
203	1.04	960.139		NA	NA	NA	NA	NA	NA	NA	NA	NA
204	1.04	782.257		NA	NA	NA	NA	NA	NA	NA	NA	NA
205	1.04	1156.68		NA	NA	NA	NA	NA	NA	NA	NA	NA
206	1.04	953.146		NA	NA	NA	NA	NA	NA	NA	NA	NA
207	1.04	218.103		NA	NA	NA	NA	NA	NA	NA	NA	NA
208	1.04	770.156		NA	NA	NA	NA	NA	NA	NA	NA	NA
209	1.04	673.162		NA	NA	NA	NA	NA	NA	NA	NA	NA
210	1.04	941.161		NA	NA	NA	NA	NA	NA	NA	NA	NA
211	1.04	949.674		NA	NA	NA	NA	NA	NA	NA	NA	NA
212	1.04	941.662		NA	NA	NA	NA	NA	NA	NA	NA	NA
213	1.04	1140.2		NA	NA	NA	NA	NA	NA	NA	NA	NA
214	1.04	1326.24		NA	NA	NA	NA	NA	NA	NA	NA	NA
215	1.04	217.124		NA	NA	NA	NA	NA	NA	NA	NA	NA
216	1.04	958.688		NA	NA	NA	NA	NA	NA	NA	NA	NA
217	1.04	1015.18		NA	NA	NA	NA	NA	NA	NA	NA	NA
218	1.04	1138.21		NA	NA	NA	NA	NA	NA	NA	NA	NA
219	1.04	704.226		NA	NA	NA	NA	NA	NA	NA	NA	NA
220	1.04	1032.21		NA	NA	NA	NA	NA	NA	NA	NA	NA
221	1.04	1137.7		NA	NA	NA	NA	NA	NA	NA	NA	NA
222	1.04	1146.72		NA	NA	NA	NA	NA	NA	NA	NA	NA
223	1.04	950.175		NA	NA	NA	NA	NA	NA	NA	NA	NA
224	1.04	756.198		NA	NA	NA	NA	NA	NA	NA	NA	NA
225	1.04	1129.69		NA	NA	NA	NA	NA	NA	NA	NA	NA
226	1.04	952.156		NA	NA	NA	NA	NA	NA	NA	NA	NA
227	1.04	495.079		NA	NA	NA	NA	NA	NA	NA	NA	NA
228	1.04	1135.1		NA	NA	NA	NA	NA	NA	NA	NA	NA
229	1.04	1505.26		NA	NA	NA	NA	NA	NA	NA	NA	NA
230	1.04	767.135		NA	NA	NA	NA	NA	NA	NA	NA	NA
231	1.04	277.099		NA	NA	NA	NA	NA	NA	NA	NA	NA
232	1.04	1325.74		NA	NA	NA	NA	NA	NA	NA	NA	NA
233	1.04	958.187		NA	NA	NA	NA	NA	NA	NA	NA	NA
234	1.04	684.151		NA	NA	NA	NA	NA	NA	NA	NA	NA
235	1.04	833.087		NA	NA	NA	NA	NA	NA	NA	NA	NA
236	1.04	836.155		NA	NA	NA	NA	NA	NA	NA	NA	NA
237	1.04	1488.23		NA	NA	NA	NA	NA	NA	NA	NA	NA
238	1.04	232.119		NA	NA	NA	NA	NA	NA	NA	NA	NA
239	1.04	189.087		NA	NA	NA	NA	NA	NA	NA	NA	NA
240	1.04	664.169		NA	NA	NA	NA	NA	NA	NA	NA	NA
241	1.04	1043.19		NA	NA	NA	NA	NA	NA	NA	NA	NA
242	1.04	256.129		NA	NA	NA	NA	NA	NA	NA	NA	NA
243	1.04	146.092		NA	NA	NA	NA	NA	NA	NA	NA	NA
244	1.04	1334.25		NA	NA	NA	NA	NA	NA	NA	NA	NA
245	1.04	1229.24		NA	NA	NA	NA	NA	NA	NA	NA	NA
246	1.04	1334.75		NA	NA	NA	NA	NA	NA	NA	NA	NA
247	1.04	443.169		NA	NA	NA	NA	NA	NA	NA	NA	NA
248	1.04	174.077		NA	NA	NA	NA	NA	NA	NA	NA	NA
249	1.04	951.261		NA	NA	NA	NA	NA	NA	NA	NA	NA
250	1.04	538.128		NA	NA	NA	NA	NA	NA	NA	NA	NA
251	1.04	427.207		NA	NA	NA	NA	NA	NA	NA	NA	NA
252	1.04	935.267		NA	NA	NA	NA	NA	NA	NA	NA	NA
253	1.04	171.066		NA	NA	NA	NA	NA	NA	NA	NA	NA
254	1.04	112.087		NA	NA	NA	NA	NA	NA	NA	NA	NA
255	1.04	205.035		NA	NA	NA	NA	NA	NA	NA	NA	NA
256	1.04	150.058		NA	NA	NA	NA	NA	NA	NA	NA	NA
257	1.04	789.208		NA	NA	NA	NA	NA	NA	NA	NA	NA
258	1.04	1152.12		NA	NA	NA	NA	NA	NA	NA	NA	NA
259	1.04	449.14		NA	NA	NA	NA	NA	NA	NA	NA	NA
260	1.04	493.141		NA	NA	NA	NA	NA	NA	NA	NA	NA
261	1.04	252.054		NA	NA	NA	NA	NA	NA	NA	NA	NA
262	1.04	156.139		NA	NA	NA	NA	NA	NA	NA	NA	NA
263	1.04	414.178		NA	NA	NA	NA	NA	NA	NA	NA	NA
264	1.04	442.207		NA	NA	NA	NA	NA	NA	NA	NA	NA
265	1.04	624.118		NA	NA	NA	NA	NA	NA	NA	NA	NA
266	1.04	773.213		NA	NA	NA	NA	NA	NA	NA	NA	NA
267	1.04	449.107		NA	NA	NA	NA	NA	NA	NA	NA	NA
2878	1.04	224.076		NA	NA	NA	NA	NA	NA	NA	NA	NA
2889	1.04	280.085		NA	NA	NA	NA	NA	NA	NA	NA	NA
2890	1.04	118.032		NA	NA	NA	NA	NA	NA	NA	NA	NA
2892	1.04	639.12		NA	NA	NA	NA	NA	NA	NA	NA	NA
2893	1.04	1129.19		NA	NA	NA	NA	NA	NA	NA	NA	NA
2894	1.04	175.024		NA	NA	NA	NA	NA	NA	NA	NA	NA
2895	1.04	161.045		NA	NA	NA	NA	NA	NA	NA	NA	NA
2896	1.04	203.055		NA	NA	NA	NA	NA	NA	NA	NA	NA
2897	1.04	1112.16		NA	NA	NA	NA	NA	NA	NA	NA	NA
2898	1.04	197.048		NA	NA	NA	NA	NA	NA	NA	NA	NA
2899	1.04	137.063		NA	NA	NA	NA	NA	NA	NA	NA	NA
2901	1.04	308.091		NA	NA	NA	NA	NA	NA	NA	NA	NA
2902	1.04	719.077		NA	NA	NA	NA	NA	NA	NA	NA	NA
2903	1.04	262.128		NA	NA	NA	NA	NA	NA	NA	NA	NA
2904	1.04	391.073		NA	NA	NA	NA	NA	NA	NA	NA	NA
2905	1.04	1095.14		NA	NA	NA	NA	NA	NA	NA	NA	NA
2907	1.04	298.095		NA	NA	NA	NA	NA	NA	NA	NA	NA
2908	1.04	153.058		NA	NA	NA	NA	NA	NA	NA	NA	NA
2909	1.04	139.003		NA	NA	NA	NA	NA	NA	NA	NA	NA
2910	1.04	193.035		NA	NA	NA	NA	NA	NA	NA	NA	NA
2912	1.04	154.05		NA	NA	NA	NA	NA	NA	NA	NA	NA
2913	1.04	667.126		NA	NA	NA	NA	NA	NA	NA	NA	NA
2915	1.04	129.019		NA	NA	NA	NA	NA	NA	NA	NA	NA
2916	1.04	224.059		NA	NA	NA	NA	NA	NA	NA	NA	NA
2917	1.04	502.116		NA	NA	NA	NA	NA	NA	NA	NA	NA
2918	1.04	150.058		NA	NA	NA	NA	NA	NA	NA	NA	NA
2921	1.04	160.061		NA	NA	NA	NA	NA	NA	NA	NA	NA
2922	1.04	220.082		NA	NA	NA	NA	NA	NA	NA	NA	NA
2923	1.04	188.092		NA	NA	NA	NA	NA	NA	NA	NA	NA
2924	1.04	1146.22		NA	NA	NA	NA	NA	NA	NA	NA	NA
2927	1.04	309.111		NA	NA	NA	NA	NA	NA	NA	NA	NA
2928	1.04	165.055		NA	NA	NA	NA	NA	NA	NA	NA	NA
2929	1.04	189.04		NA	NA	NA	NA	NA	NA	NA	NA	NA
2931	1.04	506.079		NA	NA	NA	NA	NA	NA	NA	NA	NA
2932	1.04	268.048		NA	NA	NA	NA	NA	NA	NA	NA	NA
2933	1.04	397.164		NA	NA	NA	NA	NA	NA	NA	NA	NA
2934	1.04	241.155		NA	NA	NA	NA	NA	NA	NA	NA	NA
2935	1.04	229.021		NA	NA	NA	NA	NA	NA	NA	NA	NA
2936	1.04	182.031		NA	NA	NA	NA	NA	NA	NA	NA	NA
2937	1.04	141.018		NA	NA	NA	NA	NA	NA	NA	NA	NA
2938	1.04	593.194		NA	NA	NA	NA	NA	NA	NA	NA	NA
2941	1.04	274.092		NA	NA	NA	NA	NA	NA	NA	NA	NA
2944	1.04	559.124		NA	NA	NA	NA	NA	NA	NA	NA	NA
2946	1.04	656.145		NA	NA	NA	NA	NA	NA	NA	NA	NA
2947	1.04	972.194		NA	NA	NA	NA	NA	NA	NA	NA	NA
2948	1.04	471.164		NA	NA	NA	NA	NA	NA	NA	NA	NA
2950	1.04	182.082		NA	NA	NA	NA	NA	NA	NA	NA	NA
2951	1.04	360.042		NA	NA	NA	NA	NA	NA	NA	NA	NA
2952	1.04	445.04		NA	NA	NA	NA	NA	NA	NA	NA	NA
2954	1.04	440.07		NA	NA	NA	NA	NA	NA	NA	NA	NA
2956	1.04	119.016		NA	NA	NA	NA	NA	NA	NA	NA	NA
2957	1.04	162.022		NA	NA	NA	NA	NA	NA	NA	NA	NA
[truncated: 5,035 more rows]

## Sheet: Sheet2_Feature table PHLOEM
FeatureID	RT	m.z	Name	Formula	kingdom_CF	superclass_CF	class_CF	subclass_CF	parent_CF	description_CF	pathway_NP	superclass_NP	class_NP	M.meas.	Ions
3768	4.48	291.084	(-)-Epicatechin	C15H14O6	NA	NA	NA	NA	NA	NA	Shikimates and Phenylpropanoids	Flavonoids	Flavan-3-ols	290.077	[M+H]+
4574	9.89	247.133	(+-)-Abscisic acid	C15H20O4	Organic compounds	Lipids and lipid-like molecules	Prenol lipids	Sesquiterpenoids	Abscisic acids and derivatives	Organic compounds; Lipids and lipid-like molecules; Ketones; Prenol lipids; Fatty acids and conjugates; Organic acids and derivatives; Carboxylic acids and derivatives; Organooxygen compounds; Branched fatty acids; Monocarboxylic acids and derivatives; Carboxylic acids; Sesquiterpenoids; Tertiary alcohols; Carbonyl compounds; Abscisic acids and derivatives; Medium-chain fatty acids; Cyclic ketone…	Terpenoids	Apocarotenoids	Apocarotenoids(ÃŽÂµ-)	264.136	[M+H-H2O]+, [M+K]+, [M+Na]+, [M+H]+
4871	11.23	151.112	(R)-(?)-Carvone	C10H14O	Organic compounds	Lipids and lipid-like molecules	Prenol lipids	Monoterpenoids	Monocyclic monoterpenoids	Organic compounds; Lipids and lipid-like molecules; Ketones; Prenol lipids; Organooxygen compounds; Monoterpenoids; Monocyclic monoterpenoids; Carbonyl compounds; Benzene and substituted derivatives; Phenylpropanes; Cyclic ketones; Organic oxides; Hydrocarbon derivatives; Cyclohexenones; Organic oxygen compounds; Chemical entities	Terpenoids	Monoterpenoids	Menthane monoterpenoids	150.104	[M+H]+, [M+H-H2O]+
696	4.75	137.023	2,3-Dihydroxybenzoic acid, -H2O	C7H4O3	NA	NA	NA	NA	NA	NA	Shikimates and Phenylpropanoids	Phenolic acids (C6-C1)	Simple phenolic acids	136.016	[M+H]+
3366	3.84	139.039	3,4-Dihydroxybenzaldehyde, Protocatechualdehyde	C7H6O3	NA	NA	NA	NA	NA	NA	Shikimates and Phenylpropanoids	Phenolic acids (C6-C1)	Simple phenolic acids	138.032	[M+H]+, [M+H-H2O]+
2619	1.1	198.075	3,4-Dihydroxy-DL-phenylalanine, peak 1	C9H11NO4	Organic compounds	Benzenoids	Benzene and substituted derivatives	Benzoic acids and derivatives	Benzoic acids and derivatives	Organic compounds; Organoheterocyclic compounds; Benzoic acids and derivatives; Ethers; Organic acids and derivatives; Carboxylic acids and derivatives; Organohalogen compounds; Organooxygen compounds; Dicarboxylic acids and derivatives; Aryl bromides; Carboxylic acid derivatives; Bromobenzenes; Carboxylic acids; Carboxylic acid esters; Organobromides; Carbonyl compounds; Benzene and substituted …	Polyketides	Chromanes	Chromones	197.068	[M+H]+
2894	1.57	198.075	3,4-Dihydroxy-DL-phenylalanine, peak 2	C9H11NO4	Organic compounds	Organic acids and derivatives	Carboxylic acids and derivatives	Amino acids, peptides, and analogues	Dipeptides	Organic compounds; Lipids and lipid-like molecules; Amino acids, peptides, and analogues; Alpha amino acids and derivatives; Fatty acids and conjugates; Organic acids and derivatives; Carboxylic acids and derivatives; Organonitrogen compounds; Organooxygen compounds; Fatty amides; Branched fatty acids; Amino acids and derivatives; Peptides; Monoalkylamines; Carboxylic acid amides; Carboxylic acid…	Amino acids and Peptides	Small peptides	Dipeptides	197.068	[M+H]+
4459	8.09	163.039	4-Hydroxycoumarin	C9H6O3	NA	NA	NA	NA	NA	NA	Shikimates and Phenylpropanoids	Coumarins	Simple coumarins	162.032	[M+H]+
4429	7.81	177.055	4-Methylumbelliferone	C10H8O3	Organic compounds	Organic oxygen compounds	Organooxygen compounds	Carbohydrates and carbohydrate conjugates	Phenolic glycosides	Organic compounds; Organoheterocyclic compounds; Carbohydrates and carbohydrate conjugates; Lipids and lipid-like molecules; Pyrans; Alkyl aryl ethers; Alcohols and polyols; Anisoles; Sugar acids and derivatives; Ethers; Organic acids and derivatives; Carboxylic acids and derivatives; Organooxygen compounds; Glucuronides; Hydroxy acids and derivatives; Monocarboxylic acids and derivatives; Carbox…	Shikimates and Phenylpropanoids	Monoterpenoids	Phenylethanoids	176.047	[M+H]+
2630	1.1	136.062	Adenine	C5H5N5	NA	NA	NA	NA	NA	NA	NA	NA	NA	135.054	[M+H]+
2877	1.51	268.104	Adenosine, peak 2	C10H13N5O4	Organic compounds	Organoheterocyclic compounds	Imidazopyrimidines	Purines and purine derivatives	6-aminopurines	Organic compounds; Organoheterocyclic compounds; Pyrimidines and pyrimidine derivatives; Imidazoles; Purines and purine derivatives; Organonitrogen compounds; Azoles; Aminopyrimidines and derivatives; Diazines; Imidazopyrimidines; Amines; Primary amines; 6-aminopurines; Imidolactams; Azacyclic compounds; Heteroaromatic compounds; Hydrocarbon derivatives; Organopnictogen compounds; Organic nitroge…	Alkaloids	Pseudoalkaloids	Purine alkaloids	267.097	[M+H]+
2639	1.11	152.071	alpha-phenylglycine Peak 1	C8H9NO2	Organic compounds	Organic acids and derivatives	Carboxylic acids and derivatives	Amino acids, peptides, and analogues	Alpha amino acids	Organic compounds; Amino acids, peptides, and analogues; Alpha amino acids and derivatives; Organic acids and derivatives; Carboxylic acids and derivatives; Organonitrogen compounds; Organooxygen compounds; Amino acids and derivatives; Monoalkylamines; Monocarboxylic acids and derivatives; Carboxylic acids; Carbonyl compounds; Benzene and substituted derivatives; Alpha amino acids; Benzenoids; Am…	Amino acids and Peptides	Small peptides	Aminoacids	151.063	[M+H]+
2858	1.44	152.071	alpha-Phenylglycine Peak 2	C8H9NO2	Organic compounds	Organic acids and derivatives	Carboxylic acids and derivatives	Amino acids, peptides, and analogues	Alpha amino acids	Organic compounds; Amino acids, peptides, and analogues; Alpha amino acids and derivatives; Organic acids and derivatives; Carboxylic acids and derivatives; Organonitrogen compounds; Organooxygen compounds; Amino acids and derivatives; Monoalkylamines; Monocarboxylic acids and derivatives; Carboxylic acids; Carbonyl compounds; Benzene and substituted derivatives; Alpha amino acids; Benzenoids; Am…	Amino acids and Peptides	Small peptides	Aminoacids	151.063	[M+H]+
4845	11.15	271.06	Apigenin	C15H10O5	NA	NA	NA	NA	NA	NA	Shikimates and Phenylpropanoids	Flavonoids	Flavones	270.053	[M+H]+
2104	0.84	175.119	Arginine	C6H14N4O2	NA	NA	NA	NA	NA	NA	Amino acids and Peptides	Small peptides	Aminoacids	174.111	[M+H]+
5265	13.07	285.076	Biochanin A	C16H12O5	Organic compounds	Phenylpropanoids and polyketides	Isoflavonoids	O-methylated isoflavonoids	4'-O-methylisoflavones	Organic compounds; Organoheterocyclic compounds; Pyrans; Benzopyrans; Alkyl aryl ethers; Phenols; Anisoles; Chromones; Ethers; Phenylpropanoids and polyketides; Organic acids and derivatives; Organooxygen compounds; Pyranones and derivatives; Isoflavones; Benzene and substituted derivatives; Phenol ethers; Benzenoids; Isoflavonoids; O-methylated isoflavonoids; 4'-O-methylated isoflavonoids; 4'-O-…	Shikimates and Phenylpropanoids	Isoflavonoids	Isoflavones	284.068	[M+H]+, [M+Na]+, [M+K]+
3419	3.9	163.039	Chlorogenic acid in source fragment	C9H6O3	NA	NA	NA	NA	NA	NA	Shikimates and Phenylpropanoids	Phenylpropanoids (C6-C3)	Cinnamic acids and derivatives	162.032	[M+H]+
4271	6.24	247.058	cis/trans sinapic acid	C11H12O5	NA	NA	NA	NA	NA	NA	Shikimates and Phenylpropanoids	Phenylpropanoids (C6-C3)	Cinnamic acids and derivatives	224.068	[M+Na]+, [M+K]+
2714	1.46	215.016	Citric acid, peak 2	C6H8O7	NA	NA	NA	NA	NA	NA	Fatty acids	Fatty Acids and Conjugates	Hydroxy fatty acids	192.027	[M+Na]+, [M+H-H2O]+, [M+K]+, [M+H]+
604	4.34	162.037	Cyclobrassinin fragment C9H7NS	C9H7NS	Organic compounds	Organoheterocyclic compounds	Pyridines and derivatives	NA	Pyridines and derivatives	Organic compounds; Organoheterocyclic compounds; Pyridines and derivatives; Thiolactams; Organonitrogen compounds; Azacyclic compounds; Heteroaromatic compounds; Hydrocarbon derivatives; Organopnictogen compounds; Organic nitrogen compounds; Chemical entities	Alkaloids	Tryptophan alkaloids	Pyridine alkaloids	161.03	[M+H]+
1070	9.01	176.071	degradation product of 4MeOI3M, 4-Methoxyindole-3-methanol	C10H9NO2	Organic compounds	Organoheterocyclic compounds	Indoles and derivatives	Indoles	Indoles	Organic compounds; Organoheterocyclic compounds; Pyridines and derivatives; Pyrroles; Alkyl aryl ethers; Indoles and derivatives; Ethers; Organic acids and derivatives; Organonitrogen compounds; Organooxygen compounds; Carbonyl compounds; Benzenoids; Indoles; Organic oxides; Azacyclic compounds; Heteroaromatic compounds; Hydrocarbon derivatives; Organopnictogen compounds; Organic oxygen compounds…	Alkaloids	Tryptophan alkaloids	Simple indole alkaloids	175.064	[M+H]+
186	1.2	98.9842	D-Glucose 6-phosphate, phosphate fragment	H3O4P	NA	NA	NA	NA	NA	NA	Carbohydrates	Saccharides	Monosaccharides	97.9769	[M+H]+
906	6.56	180.051	Glucoerucin-Fragment (-SO3, -Hex)	C6H13NOS2	Organic compounds	Organosulfur compounds	Isothiocyanates	NA	Isothiocyanates	Organic compounds; Organosulfur compounds; Organonitrogen compounds; Sulfoxides; Thioethers; Isothiocyanates; Sulfinyl compounds; Sulfenyl compounds; Organic 1,3-dipolar compounds; Propargyl-type 1,3-dipolar organic compounds; Dialkylthioethers; Organic oxides; Hydrocarbon derivatives; Organopnictogen compounds; Organic oxygen compounds; Organic nitrogen compounds; Chemical entities	Amino acids and Peptides	Amino acid glycosides	Glucosinolates	179.044	[M+H]+
4520	9.21	445.148	Hesperidin methylchalcone, fragment	C23H26O10	Organic compounds	Phenylpropanoids and polyketides	Flavonoids	Flavonoid glycosides	Flavonoid O-glycosides	Organic compounds; Organoheterocyclic compounds; Carbohydrates and carbohydrate conjugates; Benzopyrans; Alkyl aryl ethers; Alcohols and polyols; Phenols; Anisoles; Ethers; Phenylpropanoids and polyketides; Primary alcohols; Organooxygen compounds; Flavonoids; Flavans; Flavonoid glycosides; Pentoses; Monosaccharides; Flavonoid O-glycosides; Catechins; Acetals; Secondary alcohols; Oxanes; Glycosyl…	Shikimates and Phenylpropanoids	Flavonoids	Flavan-3-ols	462.152	[M+H-H2O]+, [M+H]+, [M+K]+, [M+Na]+
3514	4.06	245.186	H-ILE-ILE-OH, Isoleucyl-Isoleucine	C12H24N2O3	Organic compounds	Organic acids and derivatives	Carboxylic acids and derivatives	Amino acids, peptides, and analogues	Dipeptides	Organic compounds; Lipids and lipid-like molecules; Amino acids, peptides, and analogues; Alpha amino acids and derivatives; Fatty acids and conjugates; Organic acids and derivatives; Carboxylic acids and derivatives; Organonitrogen compounds; Organooxygen compounds; Fatty amides; Branched fatty acids; Amino acids and derivatives; Peptides; Monoalkylamines; Carboxylic acid amides; Carboxylic acid…	Amino acids and Peptides	Small peptides	Dipeptides	244.179	[M+H]+
3620	4.23	245.186	H-ILE-LEU-OH, Isoleucyl-Leucine	C12H24N2O3	Organic compounds	Organic acids and derivatives	Carboxylic acids and derivatives	Amino acids, peptides, and analogues	Alpha amino acids and derivatives	Organic compounds; Organosulfur compounds; Amino acids, peptides, and analogues; Alpha amino acids and derivatives; Organic acids and derivatives; Carboxylic acids and derivatives; Organonitrogen compounds; Organooxygen compounds; Amino acids and derivatives; Monoalkylamines; Monocarboxylic acids and derivatives; Carboxylic acids; Carbonyl compounds; Amines; Primary amines; Organic disulfides; Su…	Amino acids and Peptides	Small peptides	Aminoacids	244.179	[M+H]+
3877	4.66	279.17	H-Ile-Phe-OH, Isoleucyl-Phenylalanine	C15H22N2O3	Organic compounds	Organic acids and derivatives	Carboxylic acids and derivatives	Amino acids, peptides, and analogues	Dipeptides	Organic compounds; Lipids and lipid-like molecules; Amino acids, peptides, and analogues; Alpha amino acids and derivatives; Phenethylamines; Amphetamines and derivatives; Organic acids and derivatives; Carboxylic acids and derivatives; Organonitrogen compounds; Organooxygen compounds; Fatty amides; Amino acids and derivatives; Peptides; Monoalkylamines; Carboxylic acid amides; Carboxylic acid de…	Amino acids and Peptides	Small peptides	Dipeptides	278.163	[M+H]+
3120	3.38	229.155	H-Ile-Pro-OH, L-isoleucyl-L-proline	C11H20N2O3	Organic compounds	Nucleosides, nucleotides, and analogues	Purine nucleotides	Purine ribonucleotides	Purine ribonucleoside monophosphates	Organic compounds; Organoheterocyclic compounds; Carbohydrates and carbohydrate conjugates; Lipids and lipid-like molecules; Pyrimidines and pyrimidine derivatives; Imidazoles; Alcohols and polyols; Purines and purine derivatives; Organic acids and derivatives; Carboxylic acids and derivatives; Organonitrogen compounds; Nucleosides, nucleotides, and analogues; Pyrimidones; Organooxygen compounds;…	Amino acids and Peptides	Small peptides	Aminoacids	228.147	[M+H]+
3117	3.36	295.165	H-Ile-Tyr-OH, Isoleucyl-Tyrosine	C15H22N2O4	Organic compounds	Organic acids and derivatives	Carboxylic acids and derivatives	Amino acids, peptides, and analogues	Dipeptides	Organic compounds; Lipids and lipid-like molecules; Amino acids, peptides, and analogues; Alpha amino acids and derivatives; Phenethylamines; Amphetamines and derivatives; Phenylpropanoids and polyketides; Organic acids and derivatives; Carboxylic acids and derivatives; Organonitrogen compounds; Organooxygen compounds; Fatty amides; Amino acids and derivatives; Peptides; Monoalkylamines; Carboxyl…	Amino acids and Peptides	Small peptides	Dipeptides	294.158	[M+H]+
3092	3.27	231.17	H-ILE-VAL-OH, Isoleucylvaline	C11H22N2O3	Organic compounds	Organic acids and derivatives	Carboxylic acids and derivatives	Amino acids, peptides, and analogues	Amino acids and derivatives	Organic compounds; Organoheterocyclic compounds; Amino acids, peptides, and analogues; Alcohols and polyols; Lactams; Organic acids and derivatives; Carboxylic acids and derivatives; Organonitrogen compounds; Organooxygen compounds; Amino acids and derivatives; Carboxylic acid amides; Carboxylic acid derivatives; Monocarboxylic acids and derivatives; Carboxylic acid esters; Secondary alcohols; Ca…	Amino acids and Peptides	Small peptides	Dipeptides	230.163	[M+H]+
3276	3.63	295.165	H-LEU-TYR-OH, Leucyltyrosin	C15H22N2O4	Organic compounds	Benzenoids	Benzene and substituted derivatives	Benzenesulfonyl compounds	Benzenesulfonyl compounds	Organic compounds; Organoheterocyclic compounds; Organosulfur compounds; Ketones; Organic acids and derivatives; Carboxylic acids and derivatives; Organohalogen compounds; Organooxygen compounds; Sulfones; Aryl fluorides; Carboxylic acid derivatives; Sulfonyls; Organofluorides; Carbonyl compounds; Benzene and substituted derivatives; Benzenoids; Aryl halides; Cyclic ketones; Organic oxides; Oxacy…	Amino acids and Peptides	Small peptides	Aminoacids	294.158	[M+H]+
3025	3.03	231.17	H-LEU-VAL-OH, Leucylvalin	C11H22N2O3	Organic compounds	Organic acids and derivatives	Carboxylic acids and derivatives	Amino acids, peptides, and analogues	Dipeptides	Organic compounds; Lipids and lipid-like molecules; Amino acids, peptides, and analogues; Alpha amino acids and derivatives; Fatty acids and conjugates; Organic acids and derivatives; Carboxylic acids and derivatives; Organonitrogen compounds; Organooxygen compounds; Fatty amides; Branched fatty acids; Amino acids and derivatives; Peptides; Monoalkylamines; Carboxylic acid amides; Carboxylic acid…	Amino acids and Peptides	Small peptides	Dipeptides	230.163	[M+H]+
3760	4.48	279.17	H-Phe-Ile-OH, phenylalanylisoleucine	C15H22N2O3	Organic compounds	Organic acids and derivatives	Carboxylic acids and derivatives	Amino acids, peptides, and analogues	N-acyl-alpha amino acids	Organic compounds; Organoheterocyclic compounds; Amino acids, peptides, and analogues; Halobenzenes; Alpha amino acids and derivatives; Organic acids and derivatives; Carboxylic acids and derivatives; Organohalogen compounds; Organonitrogen compounds; Organooxygen compounds; Amino acids and derivatives; Azoles; Carboxylic acid amides; Aryl fluorides; Carboxylic acid derivatives; Fluorobenzenes; M…	Amino acids and Peptides	Small peptides	Dipeptides	278.163	[M+H]+
3383	3.86	295.165	H-TYR-ILE-OH, Tyrosyl-Isoleucine	C15H22N2O4	Organic compounds	Organic acids and derivatives	Carboxylic acids and derivatives	Amino acids, peptides, and analogues	Dipeptides	Organic compounds; Lipids and lipid-like molecules; Amino acids, peptides, and analogues; Alpha amino acids and derivatives; Phenols; Phenethylamines; Amphetamines and derivatives; Organic acids and derivatives; Carboxylic acids and derivatives; Organonitrogen compounds; Organooxygen compounds; Fatty amides; Amino acids and derivatives; Peptides; Monoalkylamines; Carboxylic acid amides; Carboxyli…	Amino acids and Peptides	Small peptides	Dipeptides	294.158	[M+H]+
3216	3.54	231.17	H-VAL-LEU-OH, Valylleucine	C11H22N2O3	Organic compounds	Organic acids and derivatives	Carboxylic acids and derivatives	Amino acids, peptides, and analogues	Dipeptides	Organic compounds; Lipids and lipid-like molecules; Amino acids, peptides, and analogues; Alpha amino acids and derivatives; Fatty acids and conjugates; Organic acids and derivatives; Carboxylic acids and derivatives; Organonitrogen compounds; Organooxygen compounds; Fatty amides; Branched fatty acids; Amino acids and derivatives; Peptides; Monoalkylamines; Carboxylic acid amides; Carboxylic acid…	Amino acids and Peptides	Small peptides	Dipeptides	230.163	[M+H]+
4678	10.48	275.139	IAA-valine; IAA-Val; Indole-3-acetyl-valine, internal standard	C15H18N2O3	Organic compounds	Organic acids and derivatives	Carboxylic acids and derivatives	Amino acids, peptides, and analogues	N-acyl-L-alpha-amino acids	Organic compounds; Organoheterocyclic compounds; Amino acids, peptides, and analogues; Alpha amino acids and derivatives; Pyrroles; Indoles and derivatives; Organic acids and derivatives; Carboxylic acids and derivatives; Organonitrogen compounds; Organooxygen compounds; Amino acids and derivatives; Carboxylic acid amides; Carboxylic acid derivatives; Monocarboxylic acids and derivatives; N-acyl-…	Amino acids and Peptides	Small peptides	Dipeptides	274.132	[M+H]+, [M+H-H2O]+, [M+K]+, [M+Na]+
4688	10.48	130.065	IAA-valine; IAA-Val; Indole-3-acetyl-valine, internal standard; Fragment	C9H7N	Organic compounds	Benzenoids	Phenol ethers	Anisoles	Anisoles	Organic compounds; Organoheterocyclic compounds; Lactones; Alkyl aryl ethers; Phenols; Anisoles; Ethers; Organic acids and derivatives; Carboxylic acids and derivatives; Organooxygen compounds; Carboxylic acid derivatives; Monocarboxylic acids and derivatives; Carboxylic acid esters; Carbonyl compounds; Benzene and substituted derivatives; Phenol ethers; Benzenoids; Organic oxides; Methoxybenzene…	Amino acids and Peptides	Small peptides	Aminoacids	129.058	[M+H]+
[truncated: 5,894 more rows]

## Sheet: Sheet3_DA_leaf_mi
RT.mz	FC	log2.FC.	raw.pval	X.LOG10.p.	sig_label	up or down regulated	class	label	RT	m.z	Name	kingdom_CF	superclass_CF	class_CF	subclass_CF	parent_CF	description_CF	pathway_NP	superclass_NP	class_NP
[truncated: 4,960 more rows]

[truncated: 5 more sheets: Sheet4_DA_leaf_mp, Sheet5_DA_leaf_pp, Sheet6_DA_phloem_mi, Sheet7_DA_phloem_mp, Sheet8_DA_phloem_pp]
